# Supplementary material for: Global, regional, and national burdens of pancreatitis in children and adolescents aged 0–24 years from 1992 to 2021: a trend analysis based on the global burden of disease study 2021
Source: Front Public Health. 2025 Jun 26;13:1527569. doi: 10.3389/fpubh.2025.1527569 (PMC12240931; doi:10.3389/fpubh.2025.1527569)
Supplement: Supplementary file 1 [file Data_Sheet_1.xlsx]

## Sheet: Supplement 1
Global incidence of pancreatitis and disability-adjusted life years for age subgroups over a 30-year period
measure_name	location_name	sex_name	age_name	cause_name	metric_name	year	val	upper	lower
DALYs (Disability-Adjusted Life Years)	Global	Male	<5 years	Pancreatitis	Number	1992	5005.01	10750.1	2620.03
DALYs (Disability-Adjusted Life Years)	Global	Female	<5 years	Pancreatitis	Number	1992	4676.29	9006.44	2256.81
DALYs (Disability-Adjusted Life Years)	Global	Both	<5 years	Pancreatitis	Number	1992	9681.3	18256.7	5018.28
DALYs (Disability-Adjusted Life Years)	Global	Male	<5 years	Pancreatitis	Rate	1992	1.56061	3.35197	0.816951
DALYs (Disability-Adjusted Life Years)	Global	Female	<5 years	Pancreatitis	Rate	1992	1.55552	2.9959	0.750704
DALYs (Disability-Adjusted Life Years)	Global	Both	<5 years	Pancreatitis	Rate	1992	1.55815	2.93831	0.807662
DALYs (Disability-Adjusted Life Years)	Global	Male	5-9 years	Pancreatitis	Number	1992	7829.96	11469.8	5717.88
DALYs (Disability-Adjusted Life Years)	Global	Female	5-9 years	Pancreatitis	Number	1992	8032.77	11995	5213.22
DALYs (Disability-Adjusted Life Years)	Global	Both	5-9 years	Pancreatitis	Number	1992	15862.7	21666.4	11498.8
DALYs (Disability-Adjusted Life Years)	Global	Male	5-9 years	Pancreatitis	Rate	1992	2.52925	3.70501	1.847
DALYs (Disability-Adjusted Life Years)	Global	Female	5-9 years	Pancreatitis	Rate	1992	2.75099	4.10796	1.78538
DALYs (Disability-Adjusted Life Years)	Global	Both	5-9 years	Pancreatitis	Rate	1992	2.63688	3.60164	1.91147
DALYs (Disability-Adjusted Life Years)	Global	Male	10-14 years	Pancreatitis	Number	1992	9117.63	11940.5	6976.36
DALYs (Disability-Adjusted Life Years)	Global	Female	10-14 years	Pancreatitis	Number	1992	9420.76	12755.2	6758.7
DALYs (Disability-Adjusted Life Years)	Global	Both	10-14 years	Pancreatitis	Number	1992	18538.4	24116.9	14808.4
DALYs (Disability-Adjusted Life Years)	Global	Male	10-14 years	Pancreatitis	Rate	1992	3.23493	4.2365	2.47521
DALYs (Disability-Adjusted Life Years)	Global	Female	10-14 years	Pancreatitis	Rate	1992	3.51774	4.76281	2.52372
DALYs (Disability-Adjusted Life Years)	Global	Both	10-14 years	Pancreatitis	Rate	1992	3.37272	4.38764	2.69412
DALYs (Disability-Adjusted Life Years)	Global	Male	15-19 years	Pancreatitis	Number	1992	44358.4	59599.9	34932
DALYs (Disability-Adjusted Life Years)	Global	Female	15-19 years	Pancreatitis	Number	1992	26896.9	40749	19629.1
DALYs (Disability-Adjusted Life Years)	Global	Both	15-19 years	Pancreatitis	Number	1992	71255.3	95327.9	59460
DALYs (Disability-Adjusted Life Years)	Global	Male	15-19 years	Pancreatitis	Rate	1992	16.9063	22.7153	13.3137
DALYs (Disability-Adjusted Life Years)	Global	Female	15-19 years	Pancreatitis	Rate	1992	10.5512	15.9851	7.70014
DALYs (Disability-Adjusted Life Years)	Global	Both	15-19 years	Pancreatitis	Rate	1992	13.7746	18.4281	11.4944
DALYs (Disability-Adjusted Life Years)	Global	Male	20-24 years	Pancreatitis	Number	1992	78462.1	100912	61711.5
DALYs (Disability-Adjusted Life Years)	Global	Female	20-24 years	Pancreatitis	Number	1992	36826.1	51658.9	27330.1
DALYs (Disability-Adjusted Life Years)	Global	Both	20-24 years	Pancreatitis	Number	1992	115288	142525	96549.2
DALYs (Disability-Adjusted Life Years)	Global	Male	20-24 years	Pancreatitis	Rate	1992	31.0346	39.9142	24.4091
DALYs (Disability-Adjusted Life Years)	Global	Female	20-24 years	Pancreatitis	Rate	1992	14.8597	20.8448	11.0279
DALYs (Disability-Adjusted Life Years)	Global	Both	20-24 years	Pancreatitis	Rate	1992	23.0278	28.4681	19.2849
DALYs (Disability-Adjusted Life Years)	Global	Male	<5 years	Pancreatitis	Number	1993	4922.57	10470.9	2593.31
DALYs (Disability-Adjusted Life Years)	Global	Female	<5 years	Pancreatitis	Number	1993	4539.84	8668.56	2254.41
DALYs (Disability-Adjusted Life Years)	Global	Both	<5 years	Pancreatitis	Number	1993	9462.41	17690.3	5025.26
DALYs (Disability-Adjusted Life Years)	Global	Male	<5 years	Pancreatitis	Rate	1993	1.53735	3.27012	0.809907
DALYs (Disability-Adjusted Life Years)	Global	Female	<5 years	Pancreatitis	Rate	1993	1.5143	2.89147	0.751975
DALYs (Disability-Adjusted Life Years)	Global	Both	<5 years	Pancreatitis	Rate	1993	1.52621	2.85329	0.810531
DALYs (Disability-Adjusted Life Years)	Global	Male	5-9 years	Pancreatitis	Number	1993	7864.04	11458.7	5779.4
DALYs (Disability-Adjusted Life Years)	Global	Female	5-9 years	Pancreatitis	Number	1993	8044.35	11934.2	5317.17
DALYs (Disability-Adjusted Life Years)	Global	Both	5-9 years	Pancreatitis	Number	1993	15908.4	21621.3	11744.4
DALYs (Disability-Adjusted Life Years)	Global	Male	5-9 years	Pancreatitis	Rate	1993	2.5083	3.65483	1.84338
DALYs (Disability-Adjusted Life Years)	Global	Female	5-9 years	Pancreatitis	Rate	1993	2.72606	4.04423	1.80188
DALYs (Disability-Adjusted Life Years)	Global	Both	5-9 years	Pancreatitis	Rate	1993	2.61388	3.55256	1.9297
DALYs (Disability-Adjusted Life Years)	Global	Male	10-14 years	Pancreatitis	Number	1993	9146.43	11977.1	7041.91
DALYs (Disability-Adjusted Life Years)	Global	Female	10-14 years	Pancreatitis	Number	1993	9448.59	12819.8	6828.87
DALYs (Disability-Adjusted Life Years)	Global	Both	10-14 years	Pancreatitis	Number	1993	18595	23999.6	14854.3
DALYs (Disability-Adjusted Life Years)	Global	Male	10-14 years	Pancreatitis	Rate	1993	3.1904	4.17778	2.45632
DALYs (Disability-Adjusted Life Years)	Global	Female	10-14 years	Pancreatitis	Rate	1993	3.47568	4.71578	2.51201
DALYs (Disability-Adjusted Life Years)	Global	Both	10-14 years	Pancreatitis	Rate	1993	3.32925	4.2969	2.65952
DALYs (Disability-Adjusted Life Years)	Global	Male	15-19 years	Pancreatitis	Number	1993	44252.7	60467	34625.1
DALYs (Disability-Adjusted Life Years)	Global	Female	15-19 years	Pancreatitis	Number	1993	27248.4	41236.2	20124.8
DALYs (Disability-Adjusted Life Years)	Global	Both	15-19 years	Pancreatitis	Number	1993	71501	95469.8	59098.2
DALYs (Disability-Adjusted Life Years)	Global	Male	15-19 years	Pancreatitis	Rate	1993	16.868	23.0485	13.1982
DALYs (Disability-Adjusted Life Years)	Global	Female	15-19 years	Pancreatitis	Rate	1993	10.6873	16.1736	7.89331
DALYs (Disability-Adjusted Life Years)	Global	Both	15-19 years	Pancreatitis	Rate	1993	13.8217	18.4551	11.4242
DALYs (Disability-Adjusted Life Years)	Global	Male	20-24 years	Pancreatitis	Number	1993	80189.8	102235	63576.3
DALYs (Disability-Adjusted Life Years)	Global	Female	20-24 years	Pancreatitis	Number	1993	37681.1	52907.3	28131.8
DALYs (Disability-Adjusted Life Years)	Global	Both	20-24 years	Pancreatitis	Number	1993	117871	145455	98097.1
DALYs (Disability-Adjusted Life Years)	Global	Male	20-24 years	Pancreatitis	Rate	1993	31.5788	40.2603	25.0363
DALYs (Disability-Adjusted Life Years)	Global	Female	20-24 years	Pancreatitis	Rate	1993	15.1203	21.2301	11.2884
DALYs (Disability-Adjusted Life Years)	Global	Both	20-24 years	Pancreatitis	Rate	1993	23.4269	28.9093	19.4968
DALYs (Disability-Adjusted Life Years)	Global	Male	<5 years	Pancreatitis	Number	1994	4799.15	10005.9	2537.54
DALYs (Disability-Adjusted Life Years)	Global	Female	<5 years	Pancreatitis	Number	1994	4347.2	8316.19	2193
DALYs (Disability-Adjusted Life Years)	Global	Both	<5 years	Pancreatitis	Number	1994	9146.35	16888.8	4901.13
DALYs (Disability-Adjusted Life Years)	Global	Male	<5 years	Pancreatitis	Rate	1994	1.50421	3.13618	0.795351
DALYs (Disability-Adjusted Life Years)	Global	Female	<5 years	Pancreatitis	Rate	1994	1.45668	2.78662	0.734836
DALYs (Disability-Adjusted Life Years)	Global	Both	<5 years	Pancreatitis	Rate	1994	1.48124	2.73512	0.79373
DALYs (Disability-Adjusted Life Years)	Global	Male	5-9 years	Pancreatitis	Number	1994	7868.71	11433.4	5806.13
DALYs (Disability-Adjusted Life Years)	Global	Female	5-9 years	Pancreatitis	Number	1994	7843.86	11799.4	5150.45
DALYs (Disability-Adjusted Life Years)	Global	Both	5-9 years	Pancreatitis	Number	1994	15712.6	21347.7	11570.7
DALYs (Disability-Adjusted Life Years)	Global	Male	5-9 years	Pancreatitis	Rate	1994	2.48783	3.61486	1.83571
DALYs (Disability-Adjusted Life Years)	Global	Female	5-9 years	Pancreatitis	Rate	1994	2.64061	3.97223	1.73388
DALYs (Disability-Adjusted Life Years)	Global	Both	5-9 years	Pancreatitis	Rate	1994	2.56182	3.48059	1.88652
DALYs (Disability-Adjusted Life Years)	Global	Male	10-14 years	Pancreatitis	Number	1994	9173.76	12070.4	7004.5
DALYs (Disability-Adjusted Life Years)	Global	Female	10-14 years	Pancreatitis	Number	1994	9366.1	12806.6	6738.56
DALYs (Disability-Adjusted Life Years)	Global	Both	10-14 years	Pancreatitis	Number	1994	18539.9	24134.7	14755
DALYs (Disability-Adjusted Life Years)	Global	Male	10-14 years	Pancreatitis	Rate	1994	3.1414	4.13329	2.39857
DALYs (Disability-Adjusted Life Years)	Global	Female	10-14 years	Pancreatitis	Rate	1994	3.38985	4.63505	2.43887
DALYs (Disability-Adjusted Life Years)	Global	Both	10-14 years	Pancreatitis	Rate	1994	3.26219	4.24663	2.59622
DALYs (Disability-Adjusted Life Years)	Global	Male	15-19 years	Pancreatitis	Number	1994	45278	60731.8	36200.5
DALYs (Disability-Adjusted Life Years)	Global	Female	15-19 years	Pancreatitis	Number	1994	27402.7	41288.5	20383.5
DALYs (Disability-Adjusted Life Years)	Global	Both	15-19 years	Pancreatitis	Number	1994	72680.7	96742.9	60610.8
DALYs (Disability-Adjusted Life Years)	Global	Male	15-19 years	Pancreatitis	Rate	1994	17.1927	23.0607	13.7458
DALYs (Disability-Adjusted Life Years)	Global	Female	15-19 years	Pancreatitis	Rate	1994	10.7091	16.1357	7.96595
DALYs (Disability-Adjusted Life Years)	Global	Both	15-19 years	Pancreatitis	Rate	1994	13.9975	18.6317	11.673
DALYs (Disability-Adjusted Life Years)	Global	Male	20-24 years	Pancreatitis	Number	1994	82421.6	106864	66759.8
DALYs (Disability-Adjusted Life Years)	Global	Female	20-24 years	Pancreatitis	Number	1994	37688.5	54171.7	28022.3
DALYs (Disability-Adjusted Life Years)	Global	Both	20-24 years	Pancreatitis	Number	1994	120110	149242	102248
DALYs (Disability-Adjusted Life Years)	Global	Male	20-24 years	Pancreatitis	Rate	1994	32.4353	42.054	26.2719
DALYs (Disability-Adjusted Life Years)	Global	Female	20-24 years	Pancreatitis	Rate	1994	15.0645	21.653	11.2008
DALYs (Disability-Adjusted Life Years)	Global	Both	20-24 years	Pancreatitis	Rate	1994	23.8175	29.5944	20.2756
DALYs (Disability-Adjusted Life Years)	Global	Male	<5 years	Pancreatitis	Number	1995	4666.68	9617.42	2442.97
DALYs (Disability-Adjusted Life Years)	Global	Female	<5 years	Pancreatitis	Number	1995	4136.48	7942.77	2114.42
DALYs (Disability-Adjusted Life Years)	Global	Both	<5 years	Pancreatitis	Number	1995	8803.15	16217.2	4711.64
DALYs (Disability-Adjusted Life Years)	Global	Male	<5 years	Pancreatitis	Rate	1995	1.46947	3.02838	0.769255
DALYs (Disability-Adjusted Life Years)	Global	Female	<5 years	Pancreatitis	Rate	1995	1.39354	2.67585	0.712327
DALYs (Disability-Adjusted Life Years)	Global	Both	<5 years	Pancreatitis	Rate	1995	1.43279	2.63948	0.766858
DALYs (Disability-Adjusted Life Years)	Global	Male	5-9 years	Pancreatitis	Number	1995	7818.83	11456.6	5738.74
DALYs (Disability-Adjusted Life Years)	Global	Female	5-9 years	Pancreatitis	Number	1995	7754.99	11876.2	5052.59
DALYs (Disability-Adjusted Life Years)	Global	Both	5-9 years	Pancreatitis	Number	1995	15573.8	21203.2	11518.7
DALYs (Disability-Adjusted Life Years)	Global	Male	5-9 years	Pancreatitis	Rate	1995	2.46017	3.60477	1.80568
DALYs (Disability-Adjusted Life Years)	Global	Female	5-9 years	Pancreatitis	Rate	1995	2.60377	3.98749	1.69643
DALYs (Disability-Adjusted Life Years)	Global	Both	5-9 years	Pancreatitis	Rate	1995	2.52964	3.44401	1.87097
DALYs (Disability-Adjusted Life Years)	Global	Male	10-14 years	Pancreatitis	Number	1995	9349.43	12325.7	7209.92
DALYs (Disability-Adjusted Life Years)	Global	Female	10-14 years	Pancreatitis	Number	1995	9398.68	13133.5	6722.01
DALYs (Disability-Adjusted Life Years)	Global	Both	10-14 years	Pancreatitis	Number	1995	18748.1	24673.9	14786.3
DALYs (Disability-Adjusted Life Years)	Global	Male	10-14 years	Pancreatitis	Rate	1995	3.13964	4.13911	2.42117
DALYs (Disability-Adjusted Life Years)	Global	Female	10-14 years	Pancreatitis	Rate	1995	3.34331	4.67188	2.39116
DALYs (Disability-Adjusted Life Years)	Global	Both	10-14 years	Pancreatitis	Rate	1995	3.23854	4.26216	2.55417
DALYs (Disability-Adjusted Life Years)	Global	Male	15-19 years	Pancreatitis	Number	1995	45394.7	61351.4	36549.9
DALYs (Disability-Adjusted Life Years)	Global	Female	15-19 years	Pancreatitis	Number	1995	27228.8	41583.9	20273
DALYs (Disability-Adjusted Life Years)	Global	Both	15-19 years	Pancreatitis	Number	1995	72623.5	98129.5	60901.5
DALYs (Disability-Adjusted Life Years)	Global	Male	15-19 years	Pancreatitis	Rate	1995	17.0839	23.0891	13.7552
DALYs (Disability-Adjusted Life Years)	Global	Female	15-19 years	Pancreatitis	Rate	1995	10.5588	16.1253	7.86145
DALYs (Disability-Adjusted Life Years)	Global	Both	15-19 years	Pancreatitis	Rate	1995	13.8702	18.7415	11.6314
DALYs (Disability-Adjusted Life Years)	Global	Male	20-24 years	Pancreatitis	Number	1995	83065.1	107139	67501.7
DALYs (Disability-Adjusted Life Years)	Global	Female	20-24 years	Pancreatitis	Number	1995	37708.9	55220.5	28020.2
DALYs (Disability-Adjusted Life Years)	Global	Both	20-24 years	Pancreatitis	Number	1995	120774	149541	103709
DALYs (Disability-Adjusted Life Years)	Global	Male	20-24 years	Pancreatitis	Rate	1995	32.7444	42.2345	26.6093
DALYs (Disability-Adjusted Life Years)	Global	Female	20-24 years	Pancreatitis	Rate	1995	15.0373	22.0205	11.1737
DALYs (Disability-Adjusted Life Years)	Global	Both	20-24 years	Pancreatitis	Rate	1995	23.9419	29.6447	20.559
DALYs (Disability-Adjusted Life Years)	Global	Male	<5 years	Pancreatitis	Number	1996	4499.92	9271.85	2340.23
DALYs (Disability-Adjusted Life Years)	Global	Female	<5 years	Pancreatitis	Number	1996	3919.87	7455.41	2011.34
DALYs (Disability-Adjusted Life Years)	Global	Both	<5 years	Pancreatitis	Number	1996	8419.79	15473.2	4534.03
DALYs (Disability-Adjusted Life Years)	Global	Male	<5 years	Pancreatitis	Rate	1996	1.42195	2.92985	0.739498
DALYs (Disability-Adjusted Life Years)	Global	Female	<5 years	Pancreatitis	Rate	1996	1.32607	2.52213	0.680425
DALYs (Disability-Adjusted Life Years)	Global	Both	<5 years	Pancreatitis	Rate	1996	1.37564	2.52805	0.74078
DALYs (Disability-Adjusted Life Years)	Global	Male	5-9 years	Pancreatitis	Number	1996	7590.19	11056.5	5637.03
DALYs (Disability-Adjusted Life Years)	Global	Female	5-9 years	Pancreatitis	Number	1996	7571.69	11474.3	4908.9
DALYs (Disability-Adjusted Life Years)	Global	Both	5-9 years	Pancreatitis	Number	1996	15161.9	20842.9	11147.4
DALYs (Disability-Adjusted Life Years)	Global	Male	5-9 years	Pancreatitis	Rate	1996	2.3866	3.47653	1.77246
DALYs (Disability-Adjusted Life Years)	Global	Female	5-9 years	Pancreatitis	Rate	1996	2.54534	3.85728	1.6502
DALYs (Disability-Adjusted Life Years)	Global	Both	5-9 years	Pancreatitis	Rate	1996	2.46332	3.38631	1.81109
DALYs (Disability-Adjusted Life Years)	Global	Male	10-14 years	Pancreatitis	Number	1996	9339.56	12370.7	7224.53
DALYs (Disability-Adjusted Life Years)	Global	Female	10-14 years	Pancreatitis	Number	1996	9304.18	13091.9	6666.71
DALYs (Disability-Adjusted Life Years)	Global	Both	10-14 years	Pancreatitis	Number	1996	18643.7	24475.5	14724.8
DALYs (Disability-Adjusted Life Years)	Global	Male	10-14 years	Pancreatitis	Rate	1996	3.07213	4.06917	2.37642
DALYs (Disability-Adjusted Life Years)	Global	Female	10-14 years	Pancreatitis	Rate	1996	3.24848	4.57093	2.32763
DALYs (Disability-Adjusted Life Years)	Global	Both	10-14 years	Pancreatitis	Rate	1996	3.15768	4.1454	2.49392
DALYs (Disability-Adjusted Life Years)	Global	Male	15-19 years	Pancreatitis	Number	1996	45138.9	60424.3	35941.7
DALYs (Disability-Adjusted Life Years)	Global	Female	15-19 years	Pancreatitis	Number	1996	27196.8	42192.3	20567.5
DALYs (Disability-Adjusted Life Years)	Global	Both	15-19 years	Pancreatitis	Number	1996	72335.7	98705.4	60830.6
DALYs (Disability-Adjusted Life Years)	Global	Male	15-19 years	Pancreatitis	Rate	1996	16.7728	22.4526	13.3553
DALYs (Disability-Adjusted Life Years)	Global	Female	15-19 years	Pancreatitis	Rate	1996	10.4321	16.184	7.88921
DALYs (Disability-Adjusted Life Years)	Global	Both	15-19 years	Pancreatitis	Rate	1996	13.6528	18.6299	11.4813
DALYs (Disability-Adjusted Life Years)	Global	Male	20-24 years	Pancreatitis	Number	1996	83014.6	106608	67785.8
DALYs (Disability-Adjusted Life Years)	Global	Female	20-24 years	Pancreatitis	Number	1996	37094.6	53844.1	27643.7
DALYs (Disability-Adjusted Life Years)	Global	Both	20-24 years	Pancreatitis	Number	1996	120109	149920	103402
DALYs (Disability-Adjusted Life Years)	Global	Male	20-24 years	Pancreatitis	Rate	1996	32.8213	42.1494	26.8003
DALYs (Disability-Adjusted Life Years)	Global	Female	20-24 years	Pancreatitis	Rate	1996	14.7822	21.4568	11.016
DALYs (Disability-Adjusted Life Years)	Global	Both	20-24 years	Pancreatitis	Rate	1996	23.8373	29.7537	20.5215
DALYs (Disability-Adjusted Life Years)	Global	Male	<5 years	Pancreatitis	Number	1997	4392.3	9051.47	2297.74
DALYs (Disability-Adjusted Life Years)	Global	Female	<5 years	Pancreatitis	Number	1997	3742.33	7080.22	1937.05
DALYs (Disability-Adjusted Life Years)	Global	Both	<5 years	Pancreatitis	Number	1997	8134.63	14990.8	4429.63
DALYs (Disability-Adjusted Life Years)	Global	Male	<5 years	Pancreatitis	Rate	1997	1.39118	2.86688	0.727765
DALYs (Disability-Adjusted Life Years)	Global	Female	<5 years	Pancreatitis	Rate	1997	1.26957	2.40194	0.657135
DALYs (Disability-Adjusted Life Years)	Global	Both	<5 years	Pancreatitis	Rate	1997	1.33246	2.45551	0.725578
DALYs (Disability-Adjusted Life Years)	Global	Male	5-9 years	Pancreatitis	Number	1997	7421.76	10785.9	5532.97
DALYs (Disability-Adjusted Life Years)	Global	Female	5-9 years	Pancreatitis	Number	1997	7304.7	11084.6	4751.93
DALYs (Disability-Adjusted Life Years)	Global	Both	5-9 years	Pancreatitis	Number	1997	14726.5	20108	10866.9
DALYs (Disability-Adjusted Life Years)	Global	Male	5-9 years	Pancreatitis	Rate	1997	2.33974	3.40031	1.74429
DALYs (Disability-Adjusted Life Years)	Global	Female	5-9 years	Pancreatitis	Rate	1997	2.46585	3.74183	1.60411
DALYs (Disability-Adjusted Life Years)	Global	Both	5-9 years	Pancreatitis	Rate	1997	2.40064	3.27791	1.77147
DALYs (Disability-Adjusted Life Years)	Global	Male	10-14 years	Pancreatitis	Number	1997	9276.98	12155.8	7167.86
DALYs (Disability-Adjusted Life Years)	Global	Female	10-14 years	Pancreatitis	Number	1997	9246.19	13000	6622.3
DALYs (Disability-Adjusted Life Years)	Global	Both	10-14 years	Pancreatitis	Number	1997	18523.2	24534.3	14619.5
DALYs (Disability-Adjusted Life Years)	Global	Male	10-14 years	Pancreatitis	Rate	1997	2.99131	3.91956	2.31124
DALYs (Disability-Adjusted Life Years)	Global	Female	10-14 years	Pancreatitis	Rate	1997	3.17016	4.45718	2.27053
DALYs (Disability-Adjusted Life Years)	Global	Both	10-14 years	Pancreatitis	Rate	1997	3.07799	4.07686	2.42932
DALYs (Disability-Adjusted Life Years)	Global	Male	15-19 years	Pancreatitis	Number	1997	45326	60771.2	36521.8
DALYs (Disability-Adjusted Life Years)	Global	Female	15-19 years	Pancreatitis	Number	1997	27436	42298.1	20589.2
DALYs (Disability-Adjusted Life Years)	Global	Both	15-19 years	Pancreatitis	Number	1997	72762	98913.4	61781
DALYs (Disability-Adjusted Life Years)	Global	Male	15-19 years	Pancreatitis	Rate	1997	16.5841	22.2353	13.3628
DALYs (Disability-Adjusted Life Years)	Global	Female	15-19 years	Pancreatitis	Rate	1997	10.3854	16.0112	7.79367
DALYs (Disability-Adjusted Life Years)	Global	Both	15-19 years	Pancreatitis	Rate	1997	13.5374	18.4029	11.4944
DALYs (Disability-Adjusted Life Years)	Global	Male	20-24 years	Pancreatitis	Number	1997	83083.3	108410	67380.8
DALYs (Disability-Adjusted Life Years)	Global	Female	20-24 years	Pancreatitis	Number	1997	36595.7	54925	27253.9
DALYs (Disability-Adjusted Life Years)	Global	Both	20-24 years	Pancreatitis	Number	1997	119679	151692	104002
DALYs (Disability-Adjusted Life Years)	Global	Male	20-24 years	Pancreatitis	Rate	1997	32.9388	42.9798	26.7135
DALYs (Disability-Adjusted Life Years)	Global	Female	20-24 years	Pancreatitis	Rate	1997	14.5818	21.8853	10.8595
DALYs (Disability-Adjusted Life Years)	Global	Both	20-24 years	Pancreatitis	Rate	1997	23.7834	30.1452	20.6681
DALYs (Disability-Adjusted Life Years)	Global	Male	<5 years	Pancreatitis	Number	1998	4245.52	8761.48	2219.19
DALYs (Disability-Adjusted Life Years)	Global	Female	<5 years	Pancreatitis	Number	1998	3558.7	6757.14	1866.35
DALYs (Disability-Adjusted Life Years)	Global	Both	<5 years	Pancreatitis	Number	1998	7804.23	14732.3	4270.44
DALYs (Disability-Adjusted Life Years)	Global	Male	<5 years	Pancreatitis	Rate	1998	1.34691	2.7796	0.704045
DALYs (Disability-Adjusted Life Years)	Global	Female	<5 years	Pancreatitis	Rate	1998	1.20962	2.29678	0.634379
DALYs (Disability-Adjusted Life Years)	Global	Both	<5 years	Pancreatitis	Rate	1998	1.28063	2.41748	0.700754
DALYs (Disability-Adjusted Life Years)	Global	Male	5-9 years	Pancreatitis	Number	1998	7300.58	10699.1	5448.25
DALYs (Disability-Adjusted Life Years)	Global	Female	5-9 years	Pancreatitis	Number	1998	7056.93	10697.5	4602.92
DALYs (Disability-Adjusted Life Years)	Global	Both	5-9 years	Pancreatitis	Number	1998	14357.5	19614.8	10649.1
DALYs (Disability-Adjusted Life Years)	Global	Male	5-9 years	Pancreatitis	Rate	1998	2.31308	3.38983	1.7262
DALYs (Disability-Adjusted Life Years)	Global	Female	5-9 years	Pancreatitis	Rate	1998	2.39708	3.6337	1.56351
DALYs (Disability-Adjusted Life Years)	Global	Both	5-9 years	Pancreatitis	Rate	1998	2.35362	3.21544	1.7457
DALYs (Disability-Adjusted Life Years)	Global	Male	10-14 years	Pancreatitis	Number	1998	9211.98	12200.7	7183.08
DALYs (Disability-Adjusted Life Years)	Global	Female	10-14 years	Pancreatitis	Number	1998	9181.48	12914.5	6602.78
DALYs (Disability-Adjusted Life Years)	Global	Both	10-14 years	Pancreatitis	Number	1998	18393.5	24431.3	14559.3
DALYs (Disability-Adjusted Life Years)	Global	Male	10-14 years	Pancreatitis	Rate	1998	2.91998	3.86734	2.27687
DALYs (Disability-Adjusted Life Years)	Global	Female	10-14 years	Pancreatitis	Rate	1998	3.09986	4.36019	2.22924
DALYs (Disability-Adjusted Life Years)	Global	Both	10-14 years	Pancreatitis	Rate	1998	3.00708	3.99419	2.38026
DALYs (Disability-Adjusted Life Years)	Global	Male	15-19 years	Pancreatitis	Number	1998	48464.3	66925.4	38983.2
DALYs (Disability-Adjusted Life Years)	Global	Female	15-19 years	Pancreatitis	Number	1998	27509.8	43430.6	20728.1
DALYs (Disability-Adjusted Life Years)	Global	Both	15-19 years	Pancreatitis	Number	1998	75974.2	104994	63474.3
DALYs (Disability-Adjusted Life Years)	Global	Male	15-19 years	Pancreatitis	Rate	1998	17.4135	24.0467	14.0069
DALYs (Disability-Adjusted Life Years)	Global	Female	15-19 years	Pancreatitis	Rate	1998	10.2519	16.1849	7.72459
DALYs (Disability-Adjusted Life Years)	Global	Both	15-19 years	Pancreatitis	Rate	1998	13.898	19.2066	11.6114
DALYs (Disability-Adjusted Life Years)	Global	Male	20-24 years	Pancreatitis	Number	1998	84123.5	110860	68140.7
DALYs (Disability-Adjusted Life Years)	Global	Female	20-24 years	Pancreatitis	Number	1998	36495	54917	26992.9
DALYs (Disability-Adjusted Life Years)	Global	Both	20-24 years	Pancreatitis	Number	1998	120619	154009	103681
DALYs (Disability-Adjusted Life Years)	Global	Male	20-24 years	Pancreatitis	Rate	1998	33.3503	43.9497	27.014
DALYs (Disability-Adjusted Life Years)	Global	Female	20-24 years	Pancreatitis	Rate	1998	14.5174	21.8456	10.7376
DALYs (Disability-Adjusted Life Years)	Global	Both	20-24 years	Pancreatitis	Rate	1998	23.9498	30.5798	20.5867
DALYs (Disability-Adjusted Life Years)	Global	Male	<5 years	Pancreatitis	Number	1999	4136.82	8566.11	2185.73
DALYs (Disability-Adjusted Life Years)	Global	Female	<5 years	Pancreatitis	Number	1999	3399.75	6352.24	1817.9
DALYs (Disability-Adjusted Life Years)	Global	Both	<5 years	Pancreatitis	Number	1999	7536.58	14104.7	4184.42
DALYs (Disability-Adjusted Life Years)	Global	Male	<5 years	Pancreatitis	Rate	1999	1.31367	2.72022	0.694094
DALYs (Disability-Adjusted Life Years)	Global	Female	<5 years	Pancreatitis	Rate	1999	1.15685	2.1615	0.618583
DALYs (Disability-Adjusted Life Years)	Global	Both	<5 years	Pancreatitis	Rate	1999	1.23797	2.31685	0.687338
DALYs (Disability-Adjusted Life Years)	Global	Male	5-9 years	Pancreatitis	Number	1999	6843.86	9937.89	5131.77
DALYs (Disability-Adjusted Life Years)	Global	Female	5-9 years	Pancreatitis	Number	1999	6780.33	10177.5	4494.5
DALYs (Disability-Adjusted Life Years)	Global	Both	5-9 years	Pancreatitis	Number	1999	13624.2	19038	10105.6
DALYs (Disability-Adjusted Life Years)	Global	Male	5-9 years	Pancreatitis	Rate	1999	2.18236	3.16898	1.63641
DALYs (Disability-Adjusted Life Years)	Global	Female	5-9 years	Pancreatitis	Rate	1999	2.32	3.4824	1.53786
DALYs (Disability-Adjusted Life Years)	Global	Both	5-9 years	Pancreatitis	Rate	1999	2.24875	3.14233	1.66799
DALYs (Disability-Adjusted Life Years)	Global	Male	10-14 years	Pancreatitis	Number	1999	9372.1	12306	7335.81
DALYs (Disability-Adjusted Life Years)	Global	Female	10-14 years	Pancreatitis	Number	1999	9276.62	13159.3	6657.25
DALYs (Disability-Adjusted Life Years)	Global	Both	10-14 years	Pancreatitis	Number	1999	18648.7	24935.3	14866.9
DALYs (Disability-Adjusted Life Years)	Global	Male	10-14 years	Pancreatitis	Rate	1999	2.93251	3.85052	2.29536
DALYs (Disability-Adjusted Life Years)	Global	Female	10-14 years	Pancreatitis	Rate	1999	3.09688	4.39306	2.22244
DALYs (Disability-Adjusted Life Years)	Global	Both	10-14 years	Pancreatitis	Rate	1999	3.01203	4.02741	2.40121
DALYs (Disability-Adjusted Life Years)	Global	Male	15-19 years	Pancreatitis	Number	1999	50263.1	70118.8	40467.9
DALYs (Disability-Adjusted Life Years)	Global	Female	15-19 years	Pancreatitis	Number	1999	28407.6	45668.9	21258.4
DALYs (Disability-Adjusted Life Years)	Global	Both	15-19 years	Pancreatitis	Number	1999	78670.6	108456	65845.1
DALYs (Disability-Adjusted Life Years)	Global	Male	15-19 years	Pancreatitis	Rate	1999	17.6993	24.6912	14.2501
DALYs (Disability-Adjusted Life Years)	Global	Female	15-19 years	Pancreatitis	Rate	1999	10.4004	16.72	7.78295
DALYs (Disability-Adjusted Life Years)	Global	Both	15-19 years	Pancreatitis	Rate	1999	14.1209	19.4672	11.8188
DALYs (Disability-Adjusted Life Years)	Global	Male	20-24 years	Pancreatitis	Number	1999	85348.4	111406	69725.9
DALYs (Disability-Adjusted Life Years)	Global	Female	20-24 years	Pancreatitis	Number	1999	37461.6	56960.2	27990.1
DALYs (Disability-Adjusted Life Years)	Global	Both	20-24 years	Pancreatitis	Number	1999	122810	157570	105658
DALYs (Disability-Adjusted Life Years)	Global	Male	20-24 years	Pancreatitis	Rate	1999	33.6727	43.9532	27.5091
DALYs (Disability-Adjusted Life Years)	Global	Female	20-24 years	Pancreatitis	Rate	1999	14.8241	22.5399	11.0761
DALYs (Disability-Adjusted Life Years)	Global	Both	20-24 years	Pancreatitis	Rate	1999	24.2625	31.1297	20.8738
DALYs (Disability-Adjusted Life Years)	Global	Male	<5 years	Pancreatitis	Number	2000	4059.19	8334.66	2143.69
DALYs (Disability-Adjusted Life Years)	Global	Female	<5 years	Pancreatitis	Number	2000	3282.08	5968.57	1767.49
DALYs (Disability-Adjusted Life Years)	Global	Both	<5 years	Pancreatitis	Number	2000	7341.27	13485.3	4097.68
DALYs (Disability-Adjusted Life Years)	Global	Male	<5 years	Pancreatitis	Rate	2000	1.28894	2.64656	0.6807
DALYs (Disability-Adjusted Life Years)	Global	Female	<5 years	Pancreatitis	Rate	2000	1.11681	2.03095	0.601432
DALYs (Disability-Adjusted Life Years)	Global	Both	<5 years	Pancreatitis	Rate	2000	1.20585	2.21504	0.67307
DALYs (Disability-Adjusted Life Years)	Global	Male	5-9 years	Pancreatitis	Number	2000	6737.67	9641.94	5066
DALYs (Disability-Adjusted Life Years)	Global	Female	5-9 years	Pancreatitis	Number	2000	6619.02	9788.22	4378.07
DALYs (Disability-Adjusted Life Years)	Global	Both	5-9 years	Pancreatitis	Number	2000	13356.7	18404.5	9995.97
DALYs (Disability-Adjusted Life Years)	Global	Male	5-9 years	Pancreatitis	Rate	2000	2.16278	3.09505	1.62618
DALYs (Disability-Adjusted Life Years)	Global	Female	5-9 years	Pancreatitis	Rate	2000	2.28108	3.37327	1.50879
DALYs (Disability-Adjusted Life Years)	Global	Both	5-9 years	Pancreatitis	Rate	2000	2.21983	3.05877	1.66129
DALYs (Disability-Adjusted Life Years)	Global	Male	10-14 years	Pancreatitis	Number	2000	9578.83	12534.9	7543.26
DALYs (Disability-Adjusted Life Years)	Global	Female	10-14 years	Pancreatitis	Number	2000	9286.74	13104.7	6721.64
DALYs (Disability-Adjusted Life Years)	Global	Both	10-14 years	Pancreatitis	Number	2000	18865.6	24963.6	15073.2
DALYs (Disability-Adjusted Life Years)	Global	Male	10-14 years	Pancreatitis	Rate	2000	2.97347	3.89112	2.34159
DALYs (Disability-Adjusted Life Years)	Global	Female	10-14 years	Pancreatitis	Rate	2000	3.08073	4.34726	2.22979
DALYs (Disability-Adjusted Life Years)	Global	Both	10-14 years	Pancreatitis	Rate	2000	3.02532	4.00322	2.41716
DALYs (Disability-Adjusted Life Years)	Global	Male	15-19 years	Pancreatitis	Number	2000	51008.9	70112.5	41305.7
DALYs (Disability-Adjusted Life Years)	Global	Female	15-19 years	Pancreatitis	Number	2000	29380.3	47704.6	21922.5
DALYs (Disability-Adjusted Life Years)	Global	Both	15-19 years	Pancreatitis	Number	2000	80389.2	111330	67682.9
DALYs (Disability-Adjusted Life Years)	Global	Male	15-19 years	Pancreatitis	Rate	2000	17.5763	24.1588	14.2328
DALYs (Disability-Adjusted Life Years)	Global	Female	15-19 years	Pancreatitis	Rate	2000	10.5464	17.1241	7.86932
DALYs (Disability-Adjusted Life Years)	Global	Both	15-19 years	Pancreatitis	Rate	2000	14.1332	19.573	11.8993
DALYs (Disability-Adjusted Life Years)	Global	Male	20-24 years	Pancreatitis	Number	2000	87107.8	114150	71041.8
DALYs (Disability-Adjusted Life Years)	Global	Female	20-24 years	Pancreatitis	Number	2000	38261.2	57704.5	28621.3
DALYs (Disability-Adjusted Life Years)	Global	Both	20-24 years	Pancreatitis	Number	2000	125369	158969	109212
DALYs (Disability-Adjusted Life Years)	Global	Male	20-24 years	Pancreatitis	Rate	2000	34.0291	44.5932	27.7528
DALYs (Disability-Adjusted Life Years)	Global	Female	20-24 years	Pancreatitis	Rate	2000	15.0018	22.6252	11.2221
DALYs (Disability-Adjusted Life Years)	Global	Both	20-24 years	Pancreatitis	Rate	2000	24.5328	31.1079	21.3712
DALYs (Disability-Adjusted Life Years)	Global	Male	<5 years	Pancreatitis	Number	2001	4008.48	8252.16	2144.62
DALYs (Disability-Adjusted Life Years)	Global	Female	<5 years	Pancreatitis	Number	2001	3181.89	5677.46	1766.2
DALYs (Disability-Adjusted Life Years)	Global	Both	<5 years	Pancreatitis	Number	2001	7190.37	12959.4	4076.82
DALYs (Disability-Adjusted Life Years)	Global	Male	<5 years	Pancreatitis	Rate	2001	1.27125	2.61709	0.680147
DALYs (Disability-Adjusted Life Years)	Global	Female	<5 years	Pancreatitis	Rate	2001	1.08141	1.92957	0.600271
DALYs (Disability-Adjusted Life Years)	Global	Both	<5 years	Pancreatitis	Rate	2001	1.17962	2.12605	0.668822
DALYs (Disability-Adjusted Life Years)	Global	Male	5-9 years	Pancreatitis	Number	2001	6795.83	9741.92	5097.5
DALYs (Disability-Adjusted Life Years)	Global	Female	5-9 years	Pancreatitis	Number	2001	6464.53	9595.2	4252.3
DALYs (Disability-Adjusted Life Years)	Global	Both	5-9 years	Pancreatitis	Number	2001	13260.4	18420.4	9918.18
DALYs (Disability-Adjusted Life Years)	Global	Male	5-9 years	Pancreatitis	Rate	2001	2.1911	3.14097	1.64353
DALYs (Disability-Adjusted Life Years)	Global	Female	5-9 years	Pancreatitis	Rate	2001	2.2384	3.32242	1.4724
DALYs (Disability-Adjusted Life Years)	Global	Both	5-9 years	Pancreatitis	Rate	2001	2.21391	3.0754	1.65591
DALYs (Disability-Adjusted Life Years)	Global	Male	10-14 years	Pancreatitis	Number	2001	9657.4	12674.6	7602.49
DALYs (Disability-Adjusted Life Years)	Global	Female	10-14 years	Pancreatitis	Number	2001	9046.43	12679.8	6552.7
DALYs (Disability-Adjusted Life Years)	Global	Both	10-14 years	Pancreatitis	Number	2001	18703.8	24635.1	15043.5
DALYs (Disability-Adjusted Life Years)	Global	Male	10-14 years	Pancreatitis	Rate	2001	2.99254	3.92747	2.35578
DALYs (Disability-Adjusted Life Years)	Global	Female	10-14 years	Pancreatitis	Rate	2001	2.99955	4.20427	2.1727
DALYs (Disability-Adjusted Life Years)	Global	Both	10-14 years	Pancreatitis	Rate	2001	2.99593	3.94598	2.40962
DALYs (Disability-Adjusted Life Years)	Global	Male	15-19 years	Pancreatitis	Number	2001	50663.4	68902.3	40762.7
DALYs (Disability-Adjusted Life Years)	Global	Female	15-19 years	Pancreatitis	Number	2001	29121.8	45763.3	21771.9
DALYs (Disability-Adjusted Life Years)	Global	Both	15-19 years	Pancreatitis	Number	2001	79785.1	107624	67271.9
DALYs (Disability-Adjusted Life Years)	Global	Male	15-19 years	Pancreatitis	Rate	2001	17.0545	23.1942	13.7217
DALYs (Disability-Adjusted Life Years)	Global	Female	15-19 years	Pancreatitis	Rate	2001	10.2261	16.0698	7.64522
DALYs (Disability-Adjusted Life Years)	Global	Both	15-19 years	Pancreatitis	Rate	2001	13.7124	18.4971	11.5618
DALYs (Disability-Adjusted Life Years)	Global	Male	20-24 years	Pancreatitis	Number	2001	87608.3	115436	72594.6
DALYs (Disability-Adjusted Life Years)	Global	Female	20-24 years	Pancreatitis	Number	2001	38233.7	56408	28927.6
DALYs (Disability-Adjusted Life Years)	Global	Both	20-24 years	Pancreatitis	Number	2001	125842	159608	108910
DALYs (Disability-Adjusted Life Years)	Global	Male	20-24 years	Pancreatitis	Rate	2001	33.7741	44.5021	27.9862
DALYs (Disability-Adjusted Life Years)	Global	Female	20-24 years	Pancreatitis	Rate	2001	14.8145	21.8566	11.2087
DALYs (Disability-Adjusted Life Years)	Global	Both	20-24 years	Pancreatitis	Rate	2001	24.3184	30.8435	21.0464
DALYs (Disability-Adjusted Life Years)	Global	Male	<5 years	Pancreatitis	Number	2002	3983.17	8131.82	2152.68
DALYs (Disability-Adjusted Life Years)	Global	Female	<5 years	Pancreatitis	Number	2002	3123.55	5416.96	1765.04
DALYs (Disability-Adjusted Life Years)	Global	Both	<5 years	Pancreatitis	Number	2002	7106.72	12500.8	4103.38
DALYs (Disability-Adjusted Life Years)	Global	Male	<5 years	Pancreatitis	Rate	2002	1.25962	2.57156	0.680754
DALYs (Disability-Adjusted Life Years)	Global	Female	<5 years	Pancreatitis	Rate	2002	1.05861	1.83588	0.598195
DALYs (Disability-Adjusted Life Years)	Global	Both	<5 years	Pancreatitis	Rate	2002	1.16259	2.04501	0.671274
DALYs (Disability-Adjusted Life Years)	Global	Male	5-9 years	Pancreatitis	Number	2002	6481.85	9200.76	4866.56
DALYs (Disability-Adjusted Life Years)	Global	Female	5-9 years	Pancreatitis	Number	2002	6228.14	8921.17	4198.78
DALYs (Disability-Adjusted Life Years)	Global	Both	5-9 years	Pancreatitis	Number	2002	12710	17499.6	9547.49
DALYs (Disability-Adjusted Life Years)	Global	Male	5-9 years	Pancreatitis	Rate	2002	2.09465	2.97328	1.57266
DALYs (Disability-Adjusted Life Years)	Global	Female	5-9 years	Pancreatitis	Rate	2002	2.16169	3.0964	1.45733
DALYs (Disability-Adjusted Life Years)	Global	Both	5-9 years	Pancreatitis	Rate	2002	2.12697	2.92849	1.59774
DALYs (Disability-Adjusted Life Years)	Global	Male	10-14 years	Pancreatitis	Number	2002	9187.17	11985	7225.55
DALYs (Disability-Adjusted Life Years)	Global	Female	10-14 years	Pancreatitis	Number	2002	8968.96	12175.2	6602.72
DALYs (Disability-Adjusted Life Years)	Global	Both	10-14 years	Pancreatitis	Number	2002	18156.1	23639.5	14638
DALYs (Disability-Adjusted Life Years)	Global	Male	10-14 years	Pancreatitis	Rate	2002	2.85447	3.72377	2.24499
DALYs (Disability-Adjusted Life Years)	Global	Female	10-14 years	Pancreatitis	Rate	2002	2.98459	4.05153	2.19718
DALYs (Disability-Adjusted Life Years)	Global	Both	10-14 years	Pancreatitis	Rate	2002	2.9173	3.79836	2.35201
DALYs (Disability-Adjusted Life Years)	Global	Male	15-19 years	Pancreatitis	Number	2002	50030.5	67060.2	40226.5
DALYs (Disability-Adjusted Life Years)	Global	Female	15-19 years	Pancreatitis	Number	2002	29224.9	45228.1	22080.5
DALYs (Disability-Adjusted Life Years)	Global	Both	15-19 years	Pancreatitis	Number	2002	79255.3	106205	66549.6
DALYs (Disability-Adjusted Life Years)	Global	Male	15-19 years	Pancreatitis	Rate	2002	16.4628	22.0665	13.2367
DALYs (Disability-Adjusted Life Years)	Global	Female	15-19 years	Pancreatitis	Rate	2002	10.0403	15.5382	7.58578
DALYs (Disability-Adjusted Life Years)	Global	Both	15-19 years	Pancreatitis	Rate	2002	13.3207	17.8503	11.1852
DALYs (Disability-Adjusted Life Years)	Global	Male	20-24 years	Pancreatitis	Number	2002	87380.5	113897	71173.5
DALYs (Disability-Adjusted Life Years)	Global	Female	20-24 years	Pancreatitis	Number	2002	38865.9	55443.3	29460.6
DALYs (Disability-Adjusted Life Years)	Global	Both	20-24 years	Pancreatitis	Number	2002	126246	158065	109826
DALYs (Disability-Adjusted Life Years)	Global	Male	20-24 years	Pancreatitis	Rate	2002	33.1496	43.2091	27.0011
DALYs (Disability-Adjusted Life Years)	Global	Female	20-24 years	Pancreatitis	Rate	2002	14.847	21.1797	11.2541
DALYs (Disability-Adjusted Life Years)	Global	Both	20-24 years	Pancreatitis	Rate	2002	24.03	30.0864	20.9046
DALYs (Disability-Adjusted Life Years)	Global	Male	<5 years	Pancreatitis	Number	2003	3956.7	8064.98	2139.03
DALYs (Disability-Adjusted Life Years)	Global	Female	<5 years	Pancreatitis	Number	2003	3069.96	5156.06	1767.51
DALYs (Disability-Adjusted Life Years)	Global	Both	<5 years	Pancreatitis	Number	2003	7026.66	12183.6	4101
DALYs (Disability-Adjusted Life Years)	Global	Male	<5 years	Pancreatitis	Rate	2003	1.24553	2.53877	0.673343
DALYs (Disability-Adjusted Life Years)	Global	Female	<5 years	Pancreatitis	Rate	2003	1.03567	1.73943	0.596282
DALYs (Disability-Adjusted Life Years)	Global	Both	<5 years	Pancreatitis	Rate	2003	1.14423	1.984	0.667814
DALYs (Disability-Adjusted Life Years)	Global	Male	5-9 years	Pancreatitis	Number	2003	6384.02	8845.97	4789.27
DALYs (Disability-Adjusted Life Years)	Global	Female	5-9 years	Pancreatitis	Number	2003	6116.46	8647.53	4163.66
DALYs (Disability-Adjusted Life Years)	Global	Both	5-9 years	Pancreatitis	Number	2003	12500.5	16703.6	9583.03
DALYs (Disability-Adjusted Life Years)	Global	Male	5-9 years	Pancreatitis	Rate	2003	2.06515	2.86157	1.54927
DALYs (Disability-Adjusted Life Years)	Global	Female	5-9 years	Pancreatitis	Rate	2003	2.12491	3.00422	1.44649
DALYs (Disability-Adjusted Life Years)	Global	Both	5-9 years	Pancreatitis	Rate	2003	2.09397	2.79804	1.60526
DALYs (Disability-Adjusted Life Years)	Global	Male	10-14 years	Pancreatitis	Number	2003	8936	11591.5	6956.24
DALYs (Disability-Adjusted Life Years)	Global	Female	10-14 years	Pancreatitis	Number	2003	8889.28	11784.9	6637.05
DALYs (Disability-Adjusted Life Years)	Global	Both	10-14 years	Pancreatitis	Number	2003	17825.3	22973.3	14428.2
DALYs (Disability-Adjusted Life Years)	Global	Male	10-14 years	Pancreatitis	Rate	2003	2.79172	3.62135	2.17322
DALYs (Disability-Adjusted Life Years)	Global	Female	10-14 years	Pancreatitis	Rate	2003	2.97622	3.94569	2.22215
DALYs (Disability-Adjusted Life Years)	Global	Both	10-14 years	Pancreatitis	Rate	2003	2.88078	3.71275	2.33177
DALYs (Disability-Adjusted Life Years)	Global	Male	15-19 years	Pancreatitis	Number	2003	50858.4	66691.7	39941.4
DALYs (Disability-Adjusted Life Years)	Global	Female	15-19 years	Pancreatitis	Number	2003	30416.6	45956.2	23240.3
DALYs (Disability-Adjusted Life Years)	Global	Both	15-19 years	Pancreatitis	Number	2003	81275	106813	68189.7
DALYs (Disability-Adjusted Life Years)	Global	Male	15-19 years	Pancreatitis	Rate	2003	16.4067	21.5145	12.8849
DALYs (Disability-Adjusted Life Years)	Global	Female	15-19 years	Pancreatitis	Rate	2003	10.2517	15.4892	7.83299
DALYs (Disability-Adjusted Life Years)	Global	Both	15-19 years	Pancreatitis	Rate	2003	13.3966	17.606	11.2398
DALYs (Disability-Adjusted Life Years)	Global	Male	20-24 years	Pancreatitis	Number	2003	88433.7	113582	72054.1
DALYs (Disability-Adjusted Life Years)	Global	Female	20-24 years	Pancreatitis	Number	2003	39340.4	53688.4	30371.9
DALYs (Disability-Adjusted Life Years)	Global	Both	20-24 years	Pancreatitis	Number	2003	127774	156864	109872
DALYs (Disability-Adjusted Life Years)	Global	Male	20-24 years	Pancreatitis	Rate	2003	32.9295	42.2938	26.8304
DALYs (Disability-Adjusted Life Years)	Global	Female	20-24 years	Pancreatitis	Rate	2003	14.7778	20.1674	11.4088
DALYs (Disability-Adjusted Life Years)	Global	Both	20-24 years	Pancreatitis	Rate	2003	23.8934	29.3331	20.5457
DALYs (Disability-Adjusted Life Years)	Global	Male	<5 years	Pancreatitis	Number	2004	3930.03	7985.49	2090.18
DALYs (Disability-Adjusted Life Years)	Global	Female	<5 years	Pancreatitis	Number	2004	3028.66	4947.73	1781.14
DALYs (Disability-Adjusted Life Years)	Global	Both	<5 years	Pancreatitis	Number	2004	6958.69	11768.4	4108.72
DALYs (Disability-Adjusted Life Years)	Global	Male	<5 years	Pancreatitis	Rate	2004	1.22983	2.4989	0.654082
DALYs (Disability-Adjusted Life Years)	Global	Female	<5 years	Pancreatitis	Rate	2004	1.01558	1.65909	0.597259
DALYs (Disability-Adjusted Life Years)	Global	Both	<5 years	Pancreatitis	Rate	2004	1.1264	1.90495	0.66508
DALYs (Disability-Adjusted Life Years)	Global	Male	5-9 years	Pancreatitis	Number	2004	6539.67	8878.55	4845.11
DALYs (Disability-Adjusted Life Years)	Global	Female	5-9 years	Pancreatitis	Number	2004	6203.41	8763.82	4273.81
DALYs (Disability-Adjusted Life Years)	Global	Both	5-9 years	Pancreatitis	Number	2004	12743.1	16634.2	9877.54
DALYs (Disability-Adjusted Life Years)	Global	Male	5-9 years	Pancreatitis	Rate	2004	2.11578	2.87247	1.56753
DALYs (Disability-Adjusted Life Years)	Global	Female	5-9 years	Pancreatitis	Rate	2004	2.15492	3.04434	1.48462
DALYs (Disability-Adjusted Life Years)	Global	Both	5-9 years	Pancreatitis	Rate	2004	2.13465	2.78647	1.65463
DALYs (Disability-Adjusted Life Years)	Global	Male	10-14 years	Pancreatitis	Number	2004	9036	11648.4	7096.27
DALYs (Disability-Adjusted Life Years)	Global	Female	10-14 years	Pancreatitis	Number	2004	8751.66	11457.2	6560.73
DALYs (Disability-Adjusted Life Years)	Global	Both	10-14 years	Pancreatitis	Number	2004	17787.7	22685.9	14476.3
DALYs (Disability-Adjusted Life Years)	Global	Male	10-14 years	Pancreatitis	Rate	2004	2.84282	3.66471	2.23256
DALYs (Disability-Adjusted Life Years)	Global	Female	10-14 years	Pancreatitis	Rate	2004	2.95186	3.86442	2.21288
DALYs (Disability-Adjusted Life Years)	Global	Both	10-14 years	Pancreatitis	Rate	2004	2.89544	3.69276	2.35642
DALYs (Disability-Adjusted Life Years)	Global	Male	15-19 years	Pancreatitis	Number	2004	54621.1	71698.4	43090.3
DALYs (Disability-Adjusted Life Years)	Global	Female	15-19 years	Pancreatitis	Number	2004	31015.9	45720.9	23698.7
DALYs (Disability-Adjusted Life Years)	Global	Both	15-19 years	Pancreatitis	Number	2004	85636.9	111406	72162.8
DALYs (Disability-Adjusted Life Years)	Global	Male	15-19 years	Pancreatitis	Rate	2004	17.3507	22.7754	13.6879
DALYs (Disability-Adjusted Life Years)	Global	Female	15-19 years	Pancreatitis	Rate	2004	10.3016	15.1857	7.87128
DALYs (Disability-Adjusted Life Years)	Global	Both	15-19 years	Pancreatitis	Rate	2004	13.9047	18.0888	11.717
DALYs (Disability-Adjusted Life Years)	Global	Male	20-24 years	Pancreatitis	Number	2004	93003	118276	75832.2
DALYs (Disability-Adjusted Life Years)	Global	Female	20-24 years	Pancreatitis	Number	2004	40416.1	53388.7	31130.6
DALYs (Disability-Adjusted Life Years)	Global	Both	20-24 years	Pancreatitis	Number	2004	133419	160238	116771
DALYs (Disability-Adjusted Life Years)	Global	Male	20-24 years	Pancreatitis	Rate	2004	33.9206	43.1383	27.658
DALYs (Disability-Adjusted Life Years)	Global	Female	20-24 years	Pancreatitis	Rate	2004	14.8923	19.6723	11.4708
DALYs (Disability-Adjusted Life Years)	Global	Both	20-24 years	Pancreatitis	Rate	2004	24.4551	29.3709	21.4035
DALYs (Disability-Adjusted Life Years)	Global	Male	<5 years	Pancreatitis	Number	2005	3938.14	7770.17	2116.86
DALYs (Disability-Adjusted Life Years)	Global	Female	<5 years	Pancreatitis	Number	2005	2995.15	4710.39	1780.89
DALYs (Disability-Adjusted Life Years)	Global	Both	<5 years	Pancreatitis	Number	2005	6933.29	11300.4	4175.36
DALYs (Disability-Adjusted Life Years)	Global	Male	<5 years	Pancreatitis	Rate	2005	1.22362	2.41427	0.657728
DALYs (Disability-Adjusted Life Years)	Global	Female	<5 years	Pancreatitis	Rate	2005	0.996999	1.56796	0.592807
DALYs (Disability-Adjusted Life Years)	Global	Both	<5 years	Pancreatitis	Rate	2005	1.11421	1.81602	0.670999
DALYs (Disability-Adjusted Life Years)	Global	Male	5-9 years	Pancreatitis	Number	2005	6747.08	8984.86	5008.38
DALYs (Disability-Adjusted Life Years)	Global	Female	5-9 years	Pancreatitis	Number	2005	6409.79	8994.8	4381.91
DALYs (Disability-Adjusted Life Years)	Global	Both	5-9 years	Pancreatitis	Number	2005	13156.9	17156.3	10245.4
DALYs (Disability-Adjusted Life Years)	Global	Male	5-9 years	Pancreatitis	Rate	2005	2.18062	2.90385	1.61868
DALYs (Disability-Adjusted Life Years)	Global	Female	5-9 years	Pancreatitis	Rate	2005	2.22371	3.12051	1.52019
DALYs (Disability-Adjusted Life Years)	Global	Both	5-9 years	Pancreatitis	Rate	2005	2.2014	2.87059	1.71426
DALYs (Disability-Adjusted Life Years)	Global	Male	10-14 years	Pancreatitis	Number	2005	9130.88	11704.3	7152.79
DALYs (Disability-Adjusted Life Years)	Global	Female	10-14 years	Pancreatitis	Number	2005	8804.15	11616.7	6505.74
DALYs (Disability-Adjusted Life Years)	Global	Both	10-14 years	Pancreatitis	Number	2005	17935	22765.5	14544
DALYs (Disability-Adjusted Life Years)	Global	Male	10-14 years	Pancreatitis	Rate	2005	2.89353	3.70902	2.26668
DALYs (Disability-Adjusted Life Years)	Global	Female	10-14 years	Pancreatitis	Rate	2005	2.9916	3.9473	2.21061
DALYs (Disability-Adjusted Life Years)	Global	Both	10-14 years	Pancreatitis	Rate	2005	2.94086	3.73293	2.38482
DALYs (Disability-Adjusted Life Years)	Global	Male	15-19 years	Pancreatitis	Number	2005	55735.6	72023.3	43481.4
DALYs (Disability-Adjusted Life Years)	Global	Female	15-19 years	Pancreatitis	Number	2005	31356.6	44078.8	23458.2
DALYs (Disability-Adjusted Life Years)	Global	Both	15-19 years	Pancreatitis	Number	2005	87092.2	112186	72567.5
DALYs (Disability-Adjusted Life Years)	Global	Male	15-19 years	Pancreatitis	Rate	2005	17.5292	22.6518	13.6752
DALYs (Disability-Adjusted Life Years)	Global	Female	15-19 years	Pancreatitis	Rate	2005	10.321	14.5085	7.72127
DALYs (Disability-Adjusted Life Years)	Global	Both	15-19 years	Pancreatitis	Rate	2005	14.0071	18.043	11.6711
DALYs (Disability-Adjusted Life Years)	Global	Male	20-24 years	Pancreatitis	Number	2005	96061.9	119582	78410.5
DALYs (Disability-Adjusted Life Years)	Global	Female	20-24 years	Pancreatitis	Number	2005	41746.3	53828.7	31842.4
DALYs (Disability-Adjusted Life Years)	Global	Both	20-24 years	Pancreatitis	Number	2005	137808	162859	119300
DALYs (Disability-Adjusted Life Years)	Global	Male	20-24 years	Pancreatitis	Rate	2005	34.2578	42.6454	27.9629
DALYs (Disability-Adjusted Life Years)	Global	Female	20-24 years	Pancreatitis	Rate	2005	15.0532	19.41	11.482
DALYs (Disability-Adjusted Life Years)	Global	Both	20-24 years	Pancreatitis	Rate	2005	24.7086	29.2002	21.3901
DALYs (Disability-Adjusted Life Years)	Global	Male	<5 years	Pancreatitis	Number	2006	3952.85	7617.87	2127.88
DALYs (Disability-Adjusted Life Years)	Global	Female	<5 years	Pancreatitis	Number	2006	2957.46	4453.53	1759.46
DALYs (Disability-Adjusted Life Years)	Global	Both	<5 years	Pancreatitis	Number	2006	6910.31	11117.7	4130.11
DALYs (Disability-Adjusted Life Years)	Global	Male	<5 years	Pancreatitis	Rate	2006	1.21749	2.34634	0.655395
DALYs (Disability-Adjusted Life Years)	Global	Female	<5 years	Pancreatitis	Rate	2006	0.975587	1.4691	0.580399
DALYs (Disability-Adjusted Life Years)	Global	Both	<5 years	Pancreatitis	Rate	2006	1.10069	1.77085	0.657851
DALYs (Disability-Adjusted Life Years)	Global	Male	5-9 years	Pancreatitis	Number	2006	6706.05	8813.57	5024.64
DALYs (Disability-Adjusted Life Years)	Global	Female	5-9 years	Pancreatitis	Number	2006	6413.39	8864.42	4412.61
DALYs (Disability-Adjusted Life Years)	Global	Both	5-9 years	Pancreatitis	Number	2006	13119.4	16945.7	10123.8
DALYs (Disability-Adjusted Life Years)	Global	Male	5-9 years	Pancreatitis	Rate	2006	2.16258	2.84221	1.62035
DALYs (Disability-Adjusted Life Years)	Global	Female	5-9 years	Pancreatitis	Rate	2006	2.21949	3.06772	1.52708
DALYs (Disability-Adjusted Life Years)	Global	Both	5-9 years	Pancreatitis	Rate	2006	2.19003	2.82874	1.68997
DALYs (Disability-Adjusted Life Years)	Global	Male	10-14 years	Pancreatitis	Number	2006	8909	11415.6	6979.89
DALYs (Disability-Adjusted Life Years)	Global	Female	10-14 years	Pancreatitis	Number	2006	8846.11	11753	6500.6
DALYs (Disability-Adjusted Life Years)	Global	Both	10-14 years	Pancreatitis	Number	2006	17755.1	22534	14374.3
DALYs (Disability-Adjusted Life Years)	Global	Male	10-14 years	Pancreatitis	Rate	2006	2.83745	3.63579	2.22304
DALYs (Disability-Adjusted Life Years)	Global	Female	10-14 years	Pancreatitis	Rate	2006	3.0213	4.01413	2.22021
DALYs (Disability-Adjusted Life Years)	Global	Both	10-14 years	Pancreatitis	Rate	2006	2.92616	3.71376	2.36899
DALYs (Disability-Adjusted Life Years)	Global	Male	15-19 years	Pancreatitis	Number	2006	54742.1	70110.6	42395.8
DALYs (Disability-Adjusted Life Years)	Global	Female	15-19 years	Pancreatitis	Number	2006	30993.9	43186.4	22677.5
DALYs (Disability-Adjusted Life Years)	Global	Both	15-19 years	Pancreatitis	Number	2006	85736	108901	71542.9
DALYs (Disability-Adjusted Life Years)	Global	Male	15-19 years	Pancreatitis	Rate	2006	17.16	21.9776	13.2898
DALYs (Disability-Adjusted Life Years)	Global	Female	15-19 years	Pancreatitis	Rate	2006	10.1768	14.1802	7.44614
DALYs (Disability-Adjusted Life Years)	Global	Both	15-19 years	Pancreatitis	Rate	2006	13.7494	17.4643	11.4732
DALYs (Disability-Adjusted Life Years)	Global	Male	20-24 years	Pancreatitis	Number	2006	96744.6	121069	78106.9
DALYs (Disability-Adjusted Life Years)	Global	Female	20-24 years	Pancreatitis	Number	2006	43038.1	54990.1	32525.2
DALYs (Disability-Adjusted Life Years)	Global	Both	20-24 years	Pancreatitis	Number	2006	139783	166271	119974
DALYs (Disability-Adjusted Life Years)	Global	Male	20-24 years	Pancreatitis	Rate	2006	33.6651	42.1293	27.1796
DALYs (Disability-Adjusted Life Years)	Global	Female	20-24 years	Pancreatitis	Rate	2006	15.1495	19.3566	11.4489
DALYs (Disability-Adjusted Life Years)	Global	Both	20-24 years	Pancreatitis	Rate	2006	24.4605	29.0957	20.9941
DALYs (Disability-Adjusted Life Years)	Global	Male	<5 years	Pancreatitis	Number	2007	3965.3	7467.54	2160.15
DALYs (Disability-Adjusted Life Years)	Global	Female	<5 years	Pancreatitis	Number	2007	2926.28	4355.2	1744.3
DALYs (Disability-Adjusted Life Years)	Global	Both	<5 years	Pancreatitis	Number	2007	6891.58	10953.8	4211.15
DALYs (Disability-Adjusted Life Years)	Global	Male	<5 years	Pancreatitis	Rate	2007	1.20885	2.27653	0.658537
DALYs (Disability-Adjusted Life Years)	Global	Female	<5 years	Pancreatitis	Rate	2007	0.955135	1.42153	0.569339
DALYs (Disability-Adjusted Life Years)	Global	Both	<5 years	Pancreatitis	Rate	2007	1.08632	1.72665	0.663804
DALYs (Disability-Adjusted Life Years)	Global	Male	5-9 years	Pancreatitis	Number	2007	6726.08	8767.83	4962.35
DALYs (Disability-Adjusted Life Years)	Global	Female	5-9 years	Pancreatitis	Number	2007	6237.1	8595.92	4268.2
DALYs (Disability-Adjusted Life Years)	Global	Both	5-9 years	Pancreatitis	Number	2007	12963.2	16427.1	10098.6
DALYs (Disability-Adjusted Life Years)	Global	Male	5-9 years	Pancreatitis	Rate	2007	2.16143	2.81755	1.59466
DALYs (Disability-Adjusted Life Years)	Global	Female	5-9 years	Pancreatitis	Rate	2007	2.1503	2.96353	1.4715
DALYs (Disability-Adjusted Life Years)	Global	Both	5-9 years	Pancreatitis	Rate	2007	2.15606	2.73218	1.67962
DALYs (Disability-Adjusted Life Years)	Global	Male	10-14 years	Pancreatitis	Number	2007	8829.75	11424.2	6897.76
DALYs (Disability-Adjusted Life Years)	Global	Female	10-14 years	Pancreatitis	Number	2007	8781.04	11500	6480.06
DALYs (Disability-Adjusted Life Years)	Global	Both	10-14 years	Pancreatitis	Number	2007	17610.8	22317.6	14186.5
DALYs (Disability-Adjusted Life Years)	Global	Male	10-14 years	Pancreatitis	Rate	2007	2.8207	3.6495	2.20352
DALYs (Disability-Adjusted Life Years)	Global	Female	10-14 years	Pancreatitis	Rate	2007	3.00789	3.93926	2.2197
DALYs (Disability-Adjusted Life Years)	Global	Both	10-14 years	Pancreatitis	Rate	2007	2.91103	3.68906	2.345
DALYs (Disability-Adjusted Life Years)	Global	Male	15-19 years	Pancreatitis	Number	2007	53704	67630.8	41187.8
DALYs (Disability-Adjusted Life Years)	Global	Female	15-19 years	Pancreatitis	Number	2007	30116.7	41602.1	21978.6
DALYs (Disability-Adjusted Life Years)	Global	Both	15-19 years	Pancreatitis	Number	2007	83820.7	105469	69730.2
DALYs (Disability-Adjusted Life Years)	Global	Male	15-19 years	Pancreatitis	Rate	2007	16.863	21.236	12.9329
DALYs (Disability-Adjusted Life Years)	Global	Female	15-19 years	Pancreatitis	Rate	2007	9.91346	13.6941	7.23464
DALYs (Disability-Adjusted Life Years)	Global	Both	15-19 years	Pancreatitis	Rate	2007	13.4702	16.949	11.2058
DALYs (Disability-Adjusted Life Years)	Global	Male	20-24 years	Pancreatitis	Number	2007	98316	121564	78827.5
DALYs (Disability-Adjusted Life Years)	Global	Female	20-24 years	Pancreatitis	Number	2007	43732.6	55300.3	32234.9
DALYs (Disability-Adjusted Life Years)	Global	Both	20-24 years	Pancreatitis	Number	2007	142049	167026	120702
DALYs (Disability-Adjusted Life Years)	Global	Male	20-24 years	Pancreatitis	Rate	2007	33.386	41.2806	26.7681
DALYs (Disability-Adjusted Life Years)	Global	Female	20-24 years	Pancreatitis	Rate	2007	15.0315	19.0074	11.0795
DALYs (Disability-Adjusted Life Years)	Global	Both	20-24 years	Pancreatitis	Rate	2007	24.2643	28.5309	20.6179
DALYs (Disability-Adjusted Life Years)	Global	Male	<5 years	Pancreatitis	Number	2008	3960.88	7499.38	2158.95
DALYs (Disability-Adjusted Life Years)	Global	Female	<5 years	Pancreatitis	Number	2008	2870.36	4203.8	1720.43
DALYs (Disability-Adjusted Life Years)	Global	Both	<5 years	Pancreatitis	Number	2008	6831.23	10702.7	4211.06
DALYs (Disability-Adjusted Life Years)	Global	Male	<5 years	Pancreatitis	Rate	2008	1.19385	2.26039	0.650729
DALYs (Disability-Adjusted Life Years)	Global	Female	<5 years	Pancreatitis	Rate	2008	0.925995	1.35617	0.555022
DALYs (Disability-Adjusted Life Years)	Global	Both	<5 years	Pancreatitis	Rate	2008	1.06447	1.66773	0.656184
DALYs (Disability-Adjusted Life Years)	Global	Male	5-9 years	Pancreatitis	Number	2008	6719.9	8727.87	4953.84
DALYs (Disability-Adjusted Life Years)	Global	Female	5-9 years	Pancreatitis	Number	2008	6187.11	8321.63	4233.34
DALYs (Disability-Adjusted Life Years)	Global	Both	5-9 years	Pancreatitis	Number	2008	12907	16395	10050.1
DALYs (Disability-Adjusted Life Years)	Global	Male	5-9 years	Pancreatitis	Rate	2008	2.14831	2.79025	1.58371
DALYs (Disability-Adjusted Life Years)	Global	Female	5-9 years	Pancreatitis	Rate	2008	2.12125	2.85306	1.4514
DALYs (Disability-Adjusted Life Years)	Global	Both	5-9 years	Pancreatitis	Rate	2008	2.13525	2.71228	1.66262
DALYs (Disability-Adjusted Life Years)	Global	Male	10-14 years	Pancreatitis	Number	2008	8696.67	11172	6842.11
DALYs (Disability-Adjusted Life Years)	Global	Female	10-14 years	Pancreatitis	Number	2008	8680.01	11335.8	6373.19
DALYs (Disability-Adjusted Life Years)	Global	Both	10-14 years	Pancreatitis	Number	2008	17376.7	21921.3	14083.8
DALYs (Disability-Adjusted Life Years)	Global	Male	10-14 years	Pancreatitis	Rate	2008	2.78321	3.57541	2.1897
DALYs (Disability-Adjusted Life Years)	Global	Female	10-14 years	Pancreatitis	Rate	2008	2.97796	3.88912	2.18653
DALYs (Disability-Adjusted Life Years)	Global	Both	10-14 years	Pancreatitis	Rate	2008	2.8772	3.62969	2.33197
DALYs (Disability-Adjusted Life Years)	Global	Male	15-19 years	Pancreatitis	Number	2008	53357.2	67675.4	39804.9
DALYs (Disability-Adjusted Life Years)	Global	Female	15-19 years	Pancreatitis	Number	2008	29951.5	40807.7	21808.2
DALYs (Disability-Adjusted Life Years)	Global	Both	15-19 years	Pancreatitis	Number	2008	83308.7	104061	69283.5
DALYs (Disability-Adjusted Life Years)	Global	Male	15-19 years	Pancreatitis	Rate	2008	16.8345	21.352	12.5587
DALYs (Disability-Adjusted Life Years)	Global	Female	15-19 years	Pancreatitis	Rate	2008	9.91528	13.5092	7.21947
DALYs (Disability-Adjusted Life Years)	Global	Both	15-19 years	Pancreatitis	Rate	2008	13.458	16.8105	11.1923
DALYs (Disability-Adjusted Life Years)	Global	Male	20-24 years	Pancreatitis	Number	2008	98899	122418	78464.9
DALYs (Disability-Adjusted Life Years)	Global	Female	20-24 years	Pancreatitis	Number	2008	44076.3	55841	32371
DALYs (Disability-Adjusted Life Years)	Global	Both	20-24 years	Pancreatitis	Number	2008	142975	167456	120862
DALYs (Disability-Adjusted Life Years)	Global	Male	20-24 years	Pancreatitis	Rate	2008	32.8391	40.6487	26.054
DALYs (Disability-Adjusted Life Years)	Global	Female	20-24 years	Pancreatitis	Rate	2008	14.834	18.7934	10.8945
DALYs (Disability-Adjusted Life Years)	Global	Both	20-24 years	Pancreatitis	Rate	2008	23.8972	27.9889	20.2012
DALYs (Disability-Adjusted Life Years)	Global	Male	<5 years	Pancreatitis	Number	2009	3961.74	7317.31	2163.39
DALYs (Disability-Adjusted Life Years)	Global	Female	<5 years	Pancreatitis	Number	2009	2851.05	4115.39	1719.57
DALYs (Disability-Adjusted Life Years)	Global	Both	<5 years	Pancreatitis	Number	2009	6812.79	10447	4237.36
DALYs (Disability-Adjusted Life Years)	Global	Male	<5 years	Pancreatitis	Rate	2009	1.18047	2.18033	0.644623
DALYs (Disability-Adjusted Life Years)	Global	Female	<5 years	Pancreatitis	Rate	2009	0.908934	1.31201	0.548212
DALYs (Disability-Adjusted Life Years)	Global	Both	<5 years	Pancreatitis	Rate	2009	1.04929	1.60903	0.65263
DALYs (Disability-Adjusted Life Years)	Global	Male	5-9 years	Pancreatitis	Number	2009	6583.15	8557.95	4838.76
DALYs (Disability-Adjusted Life Years)	Global	Female	5-9 years	Pancreatitis	Number	2009	6103.94	8159.44	4205.21
DALYs (Disability-Adjusted Life Years)	Global	Both	5-9 years	Pancreatitis	Number	2009	12687.1	16077.8	9943.94
DALYs (Disability-Adjusted Life Years)	Global	Male	5-9 years	Pancreatitis	Rate	2009	2.08999	2.71694	1.53619
DALYs (Disability-Adjusted Life Years)	Global	Female	5-9 years	Pancreatitis	Rate	2009	2.07715	2.77663	1.43102
DALYs (Disability-Adjusted Life Years)	Global	Both	5-9 years	Pancreatitis	Rate	2009	2.08379	2.6407	1.63324
DALYs (Disability-Adjusted Life Years)	Global	Male	10-14 years	Pancreatitis	Number	2009	8777.78	11329.8	6781.59
DALYs (Disability-Adjusted Life Years)	Global	Female	10-14 years	Pancreatitis	Number	2009	8731.26	11358.3	6490.61
DALYs (Disability-Adjusted Life Years)	Global	Both	10-14 years	Pancreatitis	Number	2009	17509	22060.8	14296
DALYs (Disability-Adjusted Life Years)	Global	Male	10-14 years	Pancreatitis	Rate	2009	2.81137	3.62872	2.17202
DALYs (Disability-Adjusted Life Years)	Global	Female	10-14 years	Pancreatitis	Rate	2009	2.99683	3.8985	2.22777
DALYs (Disability-Adjusted Life Years)	Global	Both	10-14 years	Pancreatitis	Rate	2009	2.90089	3.65502	2.36856
DALYs (Disability-Adjusted Life Years)	Global	Male	15-19 years	Pancreatitis	Number	2009	52199.2	65455.2	38930
DALYs (Disability-Adjusted Life Years)	Global	Female	15-19 years	Pancreatitis	Number	2009	29894.5	40705.3	22058.2
DALYs (Disability-Adjusted Life Years)	Global	Both	15-19 years	Pancreatitis	Number	2009	82093.8	102714	67992.3
DALYs (Disability-Adjusted Life Years)	Global	Male	15-19 years	Pancreatitis	Rate	2009	16.578	20.788	12.3639
DALYs (Disability-Adjusted Life Years)	Global	Female	15-19 years	Pancreatitis	Rate	2009	9.97008	13.5755	7.35658
DALYs (Disability-Adjusted Life Years)	Global	Both	15-19 years	Pancreatitis	Rate	2009	13.3548	16.7093	11.0608
DALYs (Disability-Adjusted Life Years)	Global	Male	20-24 years	Pancreatitis	Number	2009	97958.7	121012	76778
DALYs (Disability-Adjusted Life Years)	Global	Female	20-24 years	Pancreatitis	Number	2009	44305.2	55415.5	32382.6
DALYs (Disability-Adjusted Life Years)	Global	Both	20-24 years	Pancreatitis	Number	2009	142264	166179	120264
DALYs (Disability-Adjusted Life Years)	Global	Male	20-24 years	Pancreatitis	Rate	2009	31.9472	39.4655	25.0396
DALYs (Disability-Adjusted Life Years)	Global	Female	20-24 years	Pancreatitis	Rate	2009	14.6701	18.3488	10.7223
DALYs (Disability-Adjusted Life Years)	Global	Both	20-24 years	Pancreatitis	Rate	2009	23.3742	27.3035	19.7595
DALYs (Disability-Adjusted Life Years)	Global	Male	<5 years	Pancreatitis	Number	2010	3927.51	7140.57	2164.56
DALYs (Disability-Adjusted Life Years)	Global	Female	<5 years	Pancreatitis	Number	2010	2770.14	3953.27	1688.83
DALYs (Disability-Adjusted Life Years)	Global	Both	<5 years	Pancreatitis	Number	2010	6697.65	10087.8	4205.57
DALYs (Disability-Adjusted Life Years)	Global	Male	<5 years	Pancreatitis	Rate	2010	1.15939	2.10787	0.63897
DALYs (Disability-Adjusted Life Years)	Global	Female	<5 years	Pancreatitis	Rate	2010	0.874496	1.248	0.533142
DALYs (Disability-Adjusted Life Years)	Global	Both	<5 years	Pancreatitis	Rate	2010	1.02172	1.53889	0.641556
DALYs (Disability-Adjusted Life Years)	Global	Male	5-9 years	Pancreatitis	Number	2010	6402.37	8270.32	4741.56
DALYs (Disability-Adjusted Life Years)	Global	Female	5-9 years	Pancreatitis	Number	2010	5929.71	7878.42	4070.01
DALYs (Disability-Adjusted Life Years)	Global	Both	5-9 years	Pancreatitis	Number	2010	12332.1	15605.8	9715.93
DALYs (Disability-Adjusted Life Years)	Global	Male	5-9 years	Pancreatitis	Rate	2010	2.01561	2.60368	1.49275
DALYs (Disability-Adjusted Life Years)	Global	Female	5-9 years	Pancreatitis	Rate	2010	1.99981	2.65701	1.37262
DALYs (Disability-Adjusted Life Years)	Global	Both	5-9 years	Pancreatitis	Rate	2010	2.00798	2.54103	1.582
DALYs (Disability-Adjusted Life Years)	Global	Male	10-14 years	Pancreatitis	Number	2010	8955	11610.9	6957.39
DALYs (Disability-Adjusted Life Years)	Global	Female	10-14 years	Pancreatitis	Number	2010	8499.41	11117.2	6285.35
DALYs (Disability-Adjusted Life Years)	Global	Both	10-14 years	Pancreatitis	Number	2010	17454.4	21990	14195.4
DALYs (Disability-Adjusted Life Years)	Global	Male	10-14 years	Pancreatitis	Rate	2010	2.8671	3.71743	2.22753
DALYs (Disability-Adjusted Life Years)	Global	Female	10-14 years	Pancreatitis	Rate	2010	2.91499	3.81279	2.15565
DALYs (Disability-Adjusted Life Years)	Global	Both	10-14 years	Pancreatitis	Rate	2010	2.89023	3.64125	2.35057
DALYs (Disability-Adjusted Life Years)	Global	Male	15-19 years	Pancreatitis	Number	2010	51060.4	64020.2	38010.7
DALYs (Disability-Adjusted Life Years)	Global	Female	15-19 years	Pancreatitis	Number	2010	29556.1	40204.4	21607.9
DALYs (Disability-Adjusted Life Years)	Global	Both	15-19 years	Pancreatitis	Number	2010	80616.5	100291	66952
DALYs (Disability-Adjusted Life Years)	Global	Male	15-19 years	Pancreatitis	Rate	2010	16.3387	20.4857	12.1629
DALYs (Disability-Adjusted Life Years)	Global	Female	15-19 years	Pancreatitis	Rate	2010	9.93688	13.5169	7.26466
DALYs (Disability-Adjusted Life Years)	Global	Both	15-19 years	Pancreatitis	Rate	2010	13.2169	16.4425	10.9766
DALYs (Disability-Adjusted Life Years)	Global	Male	20-24 years	Pancreatitis	Number	2010	96742.8	119148	76549.2
DALYs (Disability-Adjusted Life Years)	Global	Female	20-24 years	Pancreatitis	Number	2010	43816	55082.2	32075
DALYs (Disability-Adjusted Life Years)	Global	Both	20-24 years	Pancreatitis	Number	2010	140559	164758	118480
DALYs (Disability-Adjusted Life Years)	Global	Male	20-24 years	Pancreatitis	Rate	2010	31.229	38.4614	24.7105
DALYs (Disability-Adjusted Life Years)	Global	Female	20-24 years	Pancreatitis	Rate	2010	14.3736	18.0695	10.5221
DALYs (Disability-Adjusted Life Years)	Global	Both	20-24 years	Pancreatitis	Rate	2010	22.8692	26.8064	19.2769
DALYs (Disability-Adjusted Life Years)	Global	Male	<5 years	Pancreatitis	Number	2011	3941.35	7086.33	2198.69
DALYs (Disability-Adjusted Life Years)	Global	Female	<5 years	Pancreatitis	Number	2011	2724.08	3896.44	1691.7
DALYs (Disability-Adjusted Life Years)	Global	Both	<5 years	Pancreatitis	Number	2011	6665.43	9918.24	4248.97
DALYs (Disability-Adjusted Life Years)	Global	Male	<5 years	Pancreatitis	Rate	2011	1.15606	2.07854	0.644912
DALYs (Disability-Adjusted Life Years)	Global	Female	<5 years	Pancreatitis	Rate	2011	0.853984	1.22151	0.530338
DALYs (Disability-Adjusted Life Years)	Global	Both	<5 years	Pancreatitis	Rate	2011	1.01005	1.50296	0.643868
DALYs (Disability-Adjusted Life Years)	Global	Male	5-9 years	Pancreatitis	Number	2011	6459.8	8282.17	4731.67
DALYs (Disability-Adjusted Life Years)	Global	Female	5-9 years	Pancreatitis	Number	2011	5880.3	7808.27	4058.79
DALYs (Disability-Adjusted Life Years)	Global	Both	5-9 years	Pancreatitis	Number	2011	12340.1	15699.1	9770.28
DALYs (Disability-Adjusted Life Years)	Global	Male	5-9 years	Pancreatitis	Rate	2011	2.01283	2.58067	1.47436
DALYs (Disability-Adjusted Life Years)	Global	Female	5-9 years	Pancreatitis	Rate	2011	1.96143	2.60452	1.35385
DALYs (Disability-Adjusted Life Years)	Global	Both	5-9 years	Pancreatitis	Rate	2011	1.98801	2.52915	1.574
DALYs (Disability-Adjusted Life Years)	Global	Male	10-14 years	Pancreatitis	Number	2011	8729.67	11351.1	6734.99
DALYs (Disability-Adjusted Life Years)	Global	Female	10-14 years	Pancreatitis	Number	2011	8312.92	10823.1	6109.44
DALYs (Disability-Adjusted Life Years)	Global	Both	10-14 years	Pancreatitis	Number	2011	17042.6	21500.4	13731.4
DALYs (Disability-Adjusted Life Years)	Global	Male	10-14 years	Pancreatitis	Rate	2011	2.79103	3.62916	2.15329
DALYs (Disability-Adjusted Life Years)	Global	Female	10-14 years	Pancreatitis	Rate	2011	2.84593	3.70529	2.09156
DALYs (Disability-Adjusted Life Years)	Global	Both	10-14 years	Pancreatitis	Rate	2011	2.81754	3.55452	2.27013
DALYs (Disability-Adjusted Life Years)	Global	Male	15-19 years	Pancreatitis	Number	2011	50496	62922.7	37613
DALYs (Disability-Adjusted Life Years)	Global	Female	15-19 years	Pancreatitis	Number	2011	29485.6	39974.5	21473.7
DALYs (Disability-Adjusted Life Years)	Global	Both	15-19 years	Pancreatitis	Number	2011	79981.6	99142.1	66412.9
DALYs (Disability-Adjusted Life Years)	Global	Male	15-19 years	Pancreatitis	Rate	2011	16.2492	20.248	12.1035
DALYs (Disability-Adjusted Life Years)	Global	Female	15-19 years	Pancreatitis	Rate	2011	9.97484	13.5232	7.26445
DALYs (Disability-Adjusted Life Years)	Global	Both	15-19 years	Pancreatitis	Rate	2011	13.1904	16.3504	10.9527
DALYs (Disability-Adjusted Life Years)	Global	Male	20-24 years	Pancreatitis	Number	2011	93773.7	116049	73761
DALYs (Disability-Adjusted Life Years)	Global	Female	20-24 years	Pancreatitis	Number	2011	43052.4	54608.6	31055.1
DALYs (Disability-Adjusted Life Years)	Global	Both	20-24 years	Pancreatitis	Number	2011	136826	161298	114636
DALYs (Disability-Adjusted Life Years)	Global	Male	20-24 years	Pancreatitis	Rate	2011	30.2039	37.3787	23.758
DALYs (Disability-Adjusted Life Years)	Global	Female	20-24 years	Pancreatitis	Rate	2011	14.1036	17.8893	10.1734
DALYs (Disability-Adjusted Life Years)	Global	Both	20-24 years	Pancreatitis	Rate	2011	22.2219	26.1963	18.618
DALYs (Disability-Adjusted Life Years)	Global	Male	<5 years	Pancreatitis	Number	2012	3932.28	7041.43	2180.47
DALYs (Disability-Adjusted Life Years)	Global	Female	<5 years	Pancreatitis	Number	2012	2662.06	3746.18	1662.68
DALYs (Disability-Adjusted Life Years)	Global	Both	<5 years	Pancreatitis	Number	2012	6594.33	9802.34	4206.57
DALYs (Disability-Adjusted Life Years)	Global	Male	<5 years	Pancreatitis	Rate	2012	1.14707	2.05403	0.636055
DALYs (Disability-Adjusted Life Years)	Global	Female	<5 years	Pancreatitis	Rate	2012	0.829569	1.16741	0.518134
DALYs (Disability-Adjusted Life Years)	Global	Both	<5 years	Pancreatitis	Rate	2012	0.99356	1.47691	0.633798
DALYs (Disability-Adjusted Life Years)	Global	Male	5-9 years	Pancreatitis	Number	2012	6569.9	8463.23	4801.77
DALYs (Disability-Adjusted Life Years)	Global	Female	5-9 years	Pancreatitis	Number	2012	5872.87	7663	4117.22
DALYs (Disability-Adjusted Life Years)	Global	Both	5-9 years	Pancreatitis	Number	2012	12442.8	15634.6	9749.59
DALYs (Disability-Adjusted Life Years)	Global	Male	5-9 years	Pancreatitis	Rate	2012	2.02176	2.60439	1.47765
DALYs (Disability-Adjusted Life Years)	Global	Female	5-9 years	Pancreatitis	Rate	2012	1.93333	2.52264	1.35538
DALYs (Disability-Adjusted Life Years)	Global	Both	5-9 years	Pancreatitis	Rate	2012	1.97904	2.48671	1.55068
DALYs (Disability-Adjusted Life Years)	Global	Male	10-14 years	Pancreatitis	Number	2012	8557.37	11091	6574.77
DALYs (Disability-Adjusted Life Years)	Global	Female	10-14 years	Pancreatitis	Number	2012	8062.39	10440.9	5921.08
DALYs (Disability-Adjusted Life Years)	Global	Both	10-14 years	Pancreatitis	Number	2012	16619.8	20955.5	13390.9
DALYs (Disability-Adjusted Life Years)	Global	Male	10-14 years	Pancreatitis	Rate	2012	2.72813	3.53587	2.09607
DALYs (Disability-Adjusted Life Years)	Global	Female	10-14 years	Pancreatitis	Rate	2012	2.75133	3.56301	2.02059
DALYs (Disability-Adjusted Life Years)	Global	Both	10-14 years	Pancreatitis	Rate	2012	2.73933	3.45397	2.20714
DALYs (Disability-Adjusted Life Years)	Global	Male	15-19 years	Pancreatitis	Number	2012	48796.3	60065.9	35687.4
DALYs (Disability-Adjusted Life Years)	Global	Female	15-19 years	Pancreatitis	Number	2012	28446.4	38393	20863.8
DALYs (Disability-Adjusted Life Years)	Global	Both	15-19 years	Pancreatitis	Number	2012	77242.7	95383.8	63733.4
DALYs (Disability-Adjusted Life Years)	Global	Male	15-19 years	Pancreatitis	Rate	2012	15.7523	19.3903	11.5205
DALYs (Disability-Adjusted Life Years)	Global	Female	15-19 years	Pancreatitis	Rate	2012	9.65942	13.037	7.08462
DALYs (Disability-Adjusted Life Years)	Global	Both	15-19 years	Pancreatitis	Rate	2012	12.7829	15.7851	10.5472
DALYs (Disability-Adjusted Life Years)	Global	Male	20-24 years	Pancreatitis	Number	2012	92556.9	113570	70811.8
DALYs (Disability-Adjusted Life Years)	Global	Female	20-24 years	Pancreatitis	Number	2012	42117.4	54202.7	30394.2
DALYs (Disability-Adjusted Life Years)	Global	Both	20-24 years	Pancreatitis	Number	2012	134674	158569	112372
DALYs (Disability-Adjusted Life Years)	Global	Male	20-24 years	Pancreatitis	Rate	2012	29.8949	36.682	22.8714
DALYs (Disability-Adjusted Life Years)	Global	Female	20-24 years	Pancreatitis	Rate	2012	13.8514	17.8259	9.99591
DALYs (Disability-Adjusted Life Years)	Global	Both	20-24 years	Pancreatitis	Rate	2012	21.9456	25.8392	18.3113
DALYs (Disability-Adjusted Life Years)	Global	Male	<5 years	Pancreatitis	Number	2013	3970.9	7173.72	2180.18
DALYs (Disability-Adjusted Life Years)	Global	Female	<5 years	Pancreatitis	Number	2013	2603.77	3665.77	1627.56
DALYs (Disability-Adjusted Life Years)	Global	Both	<5 years	Pancreatitis	Number	2013	6574.67	9904.85	4238.46
DALYs (Disability-Adjusted Life Years)	Global	Male	<5 years	Pancreatitis	Rate	2013	1.1521	2.08136	0.63255
DALYs (Disability-Adjusted Life Years)	Global	Female	<5 years	Pancreatitis	Rate	2013	0.806831	1.13591	0.504331
DALYs (Disability-Adjusted Life Years)	Global	Both	<5 years	Pancreatitis	Rate	2013	0.985146	1.48414	0.635089
DALYs (Disability-Adjusted Life Years)	Global	Male	5-9 years	Pancreatitis	Number	2013	6435.06	8337.68	4734.01
DALYs (Disability-Adjusted Life Years)	Global	Female	5-9 years	Pancreatitis	Number	2013	5697.27	7490.26	3963.83
DALYs (Disability-Adjusted Life Years)	Global	Both	5-9 years	Pancreatitis	Number	2013	12132.3	15490.1	9592.88
DALYs (Disability-Adjusted Life Years)	Global	Male	5-9 years	Pancreatitis	Rate	2013	1.9532	2.53069	1.43689
DALYs (Disability-Adjusted Life Years)	Global	Female	5-9 years	Pancreatitis	Rate	2013	1.84864	2.43042	1.28617
DALYs (Disability-Adjusted Life Years)	Global	Both	5-9 years	Pancreatitis	Rate	2013	1.90266	2.42925	1.50441
DALYs (Disability-Adjusted Life Years)	Global	Male	10-14 years	Pancreatitis	Number	2013	8394.59	10976	6442.76
DALYs (Disability-Adjusted Life Years)	Global	Female	10-14 years	Pancreatitis	Number	2013	8023.67	10394.1	5898.82
DALYs (Disability-Adjusted Life Years)	Global	Both	10-14 years	Pancreatitis	Number	2013	16418.3	20860.4	13256.6
DALYs (Disability-Adjusted Life Years)	Global	Male	10-14 years	Pancreatitis	Rate	2013	2.66383	3.48297	2.04446
DALYs (Disability-Adjusted Life Years)	Global	Female	10-14 years	Pancreatitis	Rate	2013	2.72432	3.52917	2.00286
DALYs (Disability-Adjusted Life Years)	Global	Both	10-14 years	Pancreatitis	Rate	2013	2.69305	3.42169	2.17445
DALYs (Disability-Adjusted Life Years)	Global	Male	15-19 years	Pancreatitis	Number	2013	48707.4	59527	35919.4
DALYs (Disability-Adjusted Life Years)	Global	Female	15-19 years	Pancreatitis	Number	2013	27671.8	37610.6	20214.9
DALYs (Disability-Adjusted Life Years)	Global	Both	15-19 years	Pancreatitis	Number	2013	76379.2	94302	62821.1
DALYs (Disability-Adjusted Life Years)	Global	Male	15-19 years	Pancreatitis	Rate	2013	15.7509	19.2497	11.6155
DALYs (Disability-Adjusted Life Years)	Global	Female	15-19 years	Pancreatitis	Rate	2013	9.41729	12.7997	6.87953
DALYs (Disability-Adjusted Life Years)	Global	Both	15-19 years	Pancreatitis	Rate	2013	12.6649	15.6368	10.4168
DALYs (Disability-Adjusted Life Years)	Global	Male	20-24 years	Pancreatitis	Number	2013	91197.1	113348	70292.5
DALYs (Disability-Adjusted Life Years)	Global	Female	20-24 years	Pancreatitis	Number	2013	40256	51459.9	29503.2
DALYs (Disability-Adjusted Life Years)	Global	Both	20-24 years	Pancreatitis	Number	2013	131453	156922	109451
DALYs (Disability-Adjusted Life Years)	Global	Male	20-24 years	Pancreatitis	Rate	2013	29.6249	36.8204	22.8342
DALYs (Disability-Adjusted Life Years)	Global	Female	20-24 years	Pancreatitis	Rate	2013	13.3359	17.0476	9.77376
DALYs (Disability-Adjusted Life Years)	Global	Both	20-24 years	Pancreatitis	Rate	2013	21.5603	25.7376	17.9517
DALYs (Disability-Adjusted Life Years)	Global	Male	<5 years	Pancreatitis	Number	2014	3963.06	7024.26	2181.6
DALYs (Disability-Adjusted Life Years)	Global	Female	<5 years	Pancreatitis	Number	2014	2531.76	3527.9	1590.61
DALYs (Disability-Adjusted Life Years)	Global	Both	<5 years	Pancreatitis	Number	2014	6494.82	9784.06	4234.14
DALYs (Disability-Adjusted Life Years)	Global	Male	<5 years	Pancreatitis	Rate	2014	1.14408	2.0278	0.629793
DALYs (Disability-Adjusted Life Years)	Global	Female	<5 years	Pancreatitis	Rate	2014	0.780523	1.08763	0.490373
DALYs (Disability-Adjusted Life Years)	Global	Both	<5 years	Pancreatitis	Rate	2014	0.96827	1.45864	0.63124
DALYs (Disability-Adjusted Life Years)	Global	Male	5-9 years	Pancreatitis	Number	2014	6075.94	8020.75	4489.24
DALYs (Disability-Adjusted Life Years)	Global	Female	5-9 years	Pancreatitis	Number	2014	5497.09	7319.65	3856.45
DALYs (Disability-Adjusted Life Years)	Global	Both	5-9 years	Pancreatitis	Number	2014	11573	14800	9066.4
DALYs (Disability-Adjusted Life Years)	Global	Male	5-9 years	Pancreatitis	Rate	2014	1.8192	2.40149	1.34412
DALYs (Disability-Adjusted Life Years)	Global	Female	5-9 years	Pancreatitis	Rate	2014	1.75833	2.3413	1.23354
DALYs (Disability-Adjusted Life Years)	Global	Both	5-9 years	Pancreatitis	Rate	2014	1.78977	2.28881	1.40212
DALYs (Disability-Adjusted Life Years)	Global	Male	10-14 years	Pancreatitis	Number	2014	8543.84	11102.2	6621.68
DALYs (Disability-Adjusted Life Years)	Global	Female	10-14 years	Pancreatitis	Number	2014	7968.13	10466.7	5840.24
DALYs (Disability-Adjusted Life Years)	Global	Both	10-14 years	Pancreatitis	Number	2014	16512	20941.6	13328.4
DALYs (Disability-Adjusted Life Years)	Global	Male	10-14 years	Pancreatitis	Rate	2014	2.69375	3.50037	2.08772
DALYs (Disability-Adjusted Life Years)	Global	Female	10-14 years	Pancreatitis	Rate	2014	2.6867	3.52915	1.96921
DALYs (Disability-Adjusted Life Years)	Global	Both	10-14 years	Pancreatitis	Rate	2014	2.69034	3.41207	2.17162
DALYs (Disability-Adjusted Life Years)	Global	Male	15-19 years	Pancreatitis	Number	2014	50560.2	61988.1	37076.5
DALYs (Disability-Adjusted Life Years)	Global	Female	15-19 years	Pancreatitis	Number	2014	26700.7	36706.8	19873.9
DALYs (Disability-Adjusted Life Years)	Global	Both	15-19 years	Pancreatitis	Number	2014	77260.9	94100.6	63825.4
DALYs (Disability-Adjusted Life Years)	Global	Male	15-19 years	Pancreatitis	Rate	2014	16.3623	20.0607	11.9987
DALYs (Disability-Adjusted Life Years)	Global	Female	15-19 years	Pancreatitis	Rate	2014	9.09737	12.5066	6.77134
DALYs (Disability-Adjusted Life Years)	Global	Both	15-19 years	Pancreatitis	Rate	2014	12.8233	15.6183	10.5934
DALYs (Disability-Adjusted Life Years)	Global	Male	20-24 years	Pancreatitis	Number	2014	88235.8	109332	68245.3
DALYs (Disability-Adjusted Life Years)	Global	Female	20-24 years	Pancreatitis	Number	2014	37863.2	48708.9	28345.3
DALYs (Disability-Adjusted Life Years)	Global	Both	20-24 years	Pancreatitis	Number	2014	126099	150804	106270
DALYs (Disability-Adjusted Life Years)	Global	Male	20-24 years	Pancreatitis	Rate	2014	28.866	35.7675	22.3262
DALYs (Disability-Adjusted Life Years)	Global	Female	20-24 years	Pancreatitis	Rate	2014	12.6561	16.2813	9.47464
DALYs (Disability-Adjusted Life Years)	Global	Both	20-24 years	Pancreatitis	Rate	2014	20.8482	24.9327	17.5698
DALYs (Disability-Adjusted Life Years)	Global	Male	<5 years	Pancreatitis	Number	2015	3929.06	6882.19	2182.93
DALYs (Disability-Adjusted Life Years)	Global	Female	<5 years	Pancreatitis	Number	2015	2462.01	3447	1544.44
DALYs (Disability-Adjusted Life Years)	Global	Both	<5 years	Pancreatitis	Number	2015	6391.06	9452.64	4143.35
DALYs (Disability-Adjusted Life Years)	Global	Male	<5 years	Pancreatitis	Rate	2015	1.12701	1.97409	0.626151
DALYs (Disability-Adjusted Life Years)	Global	Female	<5 years	Pancreatitis	Rate	2015	0.75433	1.05612	0.473199
DALYs (Disability-Adjusted Life Years)	Global	Both	<5 years	Pancreatitis	Rate	2015	0.94681	1.40037	0.61382
DALYs (Disability-Adjusted Life Years)	Global	Male	5-9 years	Pancreatitis	Number	2015	6096.28	8080.57	4481.99
DALYs (Disability-Adjusted Life Years)	Global	Female	5-9 years	Pancreatitis	Number	2015	5491.46	7331.45	3865.53
DALYs (Disability-Adjusted Life Years)	Global	Both	5-9 years	Pancreatitis	Number	2015	11587.7	14834.2	9143.68
DALYs (Disability-Adjusted Life Years)	Global	Male	5-9 years	Pancreatitis	Rate	2015	1.80433	2.39163	1.32655
DALYs (Disability-Adjusted Life Years)	Global	Female	5-9 years	Pancreatitis	Rate	2015	1.73509	2.31646	1.22136
DALYs (Disability-Adjusted Life Years)	Global	Both	5-9 years	Pancreatitis	Rate	2015	1.77084	2.26697	1.39734
DALYs (Disability-Adjusted Life Years)	Global	Male	10-14 years	Pancreatitis	Number	2015	8454.24	11083.1	6555.32
DALYs (Disability-Adjusted Life Years)	Global	Female	10-14 years	Pancreatitis	Number	2015	8069.64	10652	5915.5
DALYs (Disability-Adjusted Life Years)	Global	Both	10-14 years	Pancreatitis	Number	2015	16523.9	21112.4	13347
DALYs (Disability-Adjusted Life Years)	Global	Male	10-14 years	Pancreatitis	Rate	2015	2.6439	3.46603	2.05005
DALYs (Disability-Adjusted Life Years)	Global	Female	10-14 years	Pancreatitis	Rate	2015	2.69728	3.56042	1.97726
DALYs (Disability-Adjusted Life Years)	Global	Both	10-14 years	Pancreatitis	Rate	2015	2.6697	3.41106	2.15642
DALYs (Disability-Adjusted Life Years)	Global	Male	15-19 years	Pancreatitis	Number	2015	47600.5	59046.3	35392
DALYs (Disability-Adjusted Life Years)	Global	Female	15-19 years	Pancreatitis	Number	2015	26054.4	35464.7	19102.5
DALYs (Disability-Adjusted Life Years)	Global	Both	15-19 years	Pancreatitis	Number	2015	73654.9	89996.5	60481.3
DALYs (Disability-Adjusted Life Years)	Global	Male	15-19 years	Pancreatitis	Rate	2015	15.3954	19.0973	11.4468
DALYs (Disability-Adjusted Life Years)	Global	Female	15-19 years	Pancreatitis	Rate	2015	8.87557	12.0813	6.50737
DALYs (Disability-Adjusted Life Years)	Global	Both	15-19 years	Pancreatitis	Rate	2015	12.22	14.9313	10.0344
DALYs (Disability-Adjusted Life Years)	Global	Male	20-24 years	Pancreatitis	Number	2015	84123.2	106031	65868.8
DALYs (Disability-Adjusted Life Years)	Global	Female	20-24 years	Pancreatitis	Number	2015	36679.6	48354.5	27629.1
DALYs (Disability-Adjusted Life Years)	Global	Both	20-24 years	Pancreatitis	Number	2015	120803	145632	102171
DALYs (Disability-Adjusted Life Years)	Global	Male	20-24 years	Pancreatitis	Rate	2015	27.7075	34.9234	21.6951
DALYs (Disability-Adjusted Life Years)	Global	Female	20-24 years	Pancreatitis	Rate	2015	12.3693	16.3064	9.31724
DALYs (Disability-Adjusted Life Years)	Global	Both	20-24 years	Pancreatitis	Rate	2015	20.1288	24.266	17.0243
DALYs (Disability-Adjusted Life Years)	Global	Male	<5 years	Pancreatitis	Number	2016	3900.85	6647.57	2140.07
DALYs (Disability-Adjusted Life Years)	Global	Female	<5 years	Pancreatitis	Number	2016	2400.04	3346.03	1510.79
DALYs (Disability-Adjusted Life Years)	Global	Both	<5 years	Pancreatitis	Number	2016	6300.88	9230.54	4177.79
DALYs (Disability-Adjusted Life Years)	Global	Male	<5 years	Pancreatitis	Rate	2016	1.11038	1.89224	0.609173
DALYs (Disability-Adjusted Life Years)	Global	Female	<5 years	Pancreatitis	Rate	2016	0.730098	1.01787	0.459588
DALYs (Disability-Adjusted Life Years)	Global	Both	<5 years	Pancreatitis	Rate	2016	0.926553	1.35736	0.61435
DALYs (Disability-Adjusted Life Years)	Global	Male	5-9 years	Pancreatitis	Number	2016	6043.16	7921.98	4465.9
DALYs (Disability-Adjusted Life Years)	Global	Female	5-9 years	Pancreatitis	Number	2016	5486.41	7305.54	3812.51
DALYs (Disability-Adjusted Life Years)	Global	Both	5-9 years	Pancreatitis	Number	2016	11529.6	14814.5	9137.28
DALYs (Disability-Adjusted Life Years)	Global	Male	5-9 years	Pancreatitis	Rate	2016	1.77328	2.32459	1.31046
DALYs (Disability-Adjusted Life Years)	Global	Female	5-9 years	Pancreatitis	Rate	2016	1.71729	2.28669	1.19335
DALYs (Disability-Adjusted Life Years)	Global	Both	5-9 years	Pancreatitis	Rate	2016	1.74619	2.2437	1.38387
DALYs (Disability-Adjusted Life Years)	Global	Male	10-14 years	Pancreatitis	Number	2016	8232.95	10748.5	6393.81
DALYs (Disability-Adjusted Life Years)	Global	Female	10-14 years	Pancreatitis	Number	2016	8070.52	10546.2	5900.4
DALYs (Disability-Adjusted Life Years)	Global	Both	10-14 years	Pancreatitis	Number	2016	16303.5	20930.5	13099.4
DALYs (Disability-Adjusted Life Years)	Global	Male	10-14 years	Pancreatitis	Rate	2016	2.548	3.32654	1.97881
DALYs (Disability-Adjusted Life Years)	Global	Female	10-14 years	Pancreatitis	Rate	2016	2.66778	3.48614	1.95043
DALYs (Disability-Adjusted Life Years)	Global	Both	10-14 years	Pancreatitis	Rate	2016	2.60592	3.3455	2.09378
DALYs (Disability-Adjusted Life Years)	Global	Male	15-19 years	Pancreatitis	Number	2016	44908.4	56033.1	33503.9
DALYs (Disability-Adjusted Life Years)	Global	Female	15-19 years	Pancreatitis	Number	2016	25834	34996.7	19270.9
DALYs (Disability-Adjusted Life Years)	Global	Both	15-19 years	Pancreatitis	Number	2016	70742.4	86618.4	58543.8
DALYs (Disability-Adjusted Life Years)	Global	Male	15-19 years	Pancreatitis	Rate	2016	14.5011	18.0933	10.8185
DALYs (Disability-Adjusted Life Years)	Global	Female	15-19 years	Pancreatitis	Rate	2016	8.79036	11.9081	6.55718
DALYs (Disability-Adjusted Life Years)	Global	Both	15-19 years	Pancreatitis	Rate	2016	11.7205	14.3508	9.69942
DALYs (Disability-Adjusted Life Years)	Global	Male	20-24 years	Pancreatitis	Number	2016	82673.8	102487	63946.8
DALYs (Disability-Adjusted Life Years)	Global	Female	20-24 years	Pancreatitis	Number	2016	36767.9	48361.5	27438.4
DALYs (Disability-Adjusted Life Years)	Global	Both	20-24 years	Pancreatitis	Number	2016	119442	142719	100526
DALYs (Disability-Adjusted Life Years)	Global	Male	20-24 years	Pancreatitis	Rate	2016	27.3436	33.8965	21.1498
DALYs (Disability-Adjusted Life Years)	Global	Female	20-24 years	Pancreatitis	Rate	2016	12.4764	16.4104	9.31061
DALYs (Disability-Adjusted Life Years)	Global	Both	20-24 years	Pancreatitis	Rate	2016	20.0052	23.904	16.8371
DALYs (Disability-Adjusted Life Years)	Global	Male	<5 years	Pancreatitis	Number	2017	3830.07	6459.12	2069.77
DALYs (Disability-Adjusted Life Years)	Global	Female	<5 years	Pancreatitis	Number	2017	2331.55	3279.48	1486.84
DALYs (Disability-Adjusted Life Years)	Global	Both	<5 years	Pancreatitis	Number	2017	6161.63	8965.43	4012.72
DALYs (Disability-Adjusted Life Years)	Global	Male	<5 years	Pancreatitis	Rate	2017	1.08518	1.83006	0.58643
DALYs (Disability-Adjusted Life Years)	Global	Female	<5 years	Pancreatitis	Rate	2017	0.706292	0.993444	0.450406
DALYs (Disability-Adjusted Life Years)	Global	Both	<5 years	Pancreatitis	Rate	2017	0.902067	1.31255	0.587466
DALYs (Disability-Adjusted Life Years)	Global	Male	5-9 years	Pancreatitis	Number	2017	5905.2	7747.41	4301.68
DALYs (Disability-Adjusted Life Years)	Global	Female	5-9 years	Pancreatitis	Number	2017	5421.68	7124.62	3798.44
DALYs (Disability-Adjusted Life Years)	Global	Both	5-9 years	Pancreatitis	Number	2017	11326.9	14683.6	8891.89
DALYs (Disability-Adjusted Life Years)	Global	Male	5-9 years	Pancreatitis	Rate	2017	1.71975	2.25624	1.25276
DALYs (Disability-Adjusted Life Years)	Global	Female	5-9 years	Pancreatitis	Rate	2017	1.68314	2.21181	1.17921
DALYs (Disability-Adjusted Life Years)	Global	Both	5-9 years	Pancreatitis	Rate	2017	1.70203	2.20643	1.33613
DALYs (Disability-Adjusted Life Years)	Global	Male	10-14 years	Pancreatitis	Number	2017	8268.72	10810.2	6370.62
DALYs (Disability-Adjusted Life Years)	Global	Female	10-14 years	Pancreatitis	Number	2017	8041.8	10689.9	5869.74
DALYs (Disability-Adjusted Life Years)	Global	Both	10-14 years	Pancreatitis	Number	2017	16310.5	20948.2	13161.4
DALYs (Disability-Adjusted Life Years)	Global	Male	10-14 years	Pancreatitis	Rate	2017	2.52663	3.30323	1.94664
DALYs (Disability-Adjusted Life Years)	Global	Female	10-14 years	Pancreatitis	Rate	2017	2.62285	3.48651	1.91442
DALYs (Disability-Adjusted Life Years)	Global	Both	10-14 years	Pancreatitis	Rate	2017	2.57317	3.30482	2.07636
DALYs (Disability-Adjusted Life Years)	Global	Male	15-19 years	Pancreatitis	Number	2017	45957	57135.3	34495.2
DALYs (Disability-Adjusted Life Years)	Global	Female	15-19 years	Pancreatitis	Number	2017	25512.5	34688.1	18613.6
DALYs (Disability-Adjusted Life Years)	Global	Both	15-19 years	Pancreatitis	Number	2017	71469.5	87241.2	58762.6
DALYs (Disability-Adjusted Life Years)	Global	Male	15-19 years	Pancreatitis	Rate	2017	14.7969	18.396	11.1065
DALYs (Disability-Adjusted Life Years)	Global	Female	15-19 years	Pancreatitis	Rate	2017	8.65978	11.7743	6.31808
DALYs (Disability-Adjusted Life Years)	Global	Both	15-19 years	Pancreatitis	Rate	2017	11.8094	14.4154	9.70971
DALYs (Disability-Adjusted Life Years)	Global	Male	20-24 years	Pancreatitis	Number	2017	82374.6	102844	64061.2
DALYs (Disability-Adjusted Life Years)	Global	Female	20-24 years	Pancreatitis	Number	2017	36518.7	48847.7	27691.3
DALYs (Disability-Adjusted Life Years)	Global	Both	20-24 years	Pancreatitis	Number	2017	118893	143816	99460.8
DALYs (Disability-Adjusted Life Years)	Global	Male	20-24 years	Pancreatitis	Rate	2017	27.293	34.0751	21.2252
DALYs (Disability-Adjusted Life Years)	Global	Female	20-24 years	Pancreatitis	Rate	2017	12.4355	16.6338	9.42955
DALYs (Disability-Adjusted Life Years)	Global	Both	20-24 years	Pancreatitis	Rate	2017	19.9659	24.1513	16.7026
DALYs (Disability-Adjusted Life Years)	Global	Male	<5 years	Pancreatitis	Number	2018	3731.47	6102.22	2025.11
DALYs (Disability-Adjusted Life Years)	Global	Female	<5 years	Pancreatitis	Number	2018	2245.09	3203.58	1421.19
DALYs (Disability-Adjusted Life Years)	Global	Both	<5 years	Pancreatitis	Number	2018	5976.57	8649.41	3861.09
DALYs (Disability-Adjusted Life Years)	Global	Male	<5 years	Pancreatitis	Rate	2018	1.05814	1.73042	0.574265
DALYs (Disability-Adjusted Life Years)	Global	Female	<5 years	Pancreatitis	Rate	2018	0.680834	0.9715	0.430982
DALYs (Disability-Adjusted Life Years)	Global	Both	<5 years	Pancreatitis	Rate	2018	0.875815	1.2675	0.56581
DALYs (Disability-Adjusted Life Years)	Global	Male	5-9 years	Pancreatitis	Number	2018	5601.24	7366.66	4136.04
DALYs (Disability-Adjusted Life Years)	Global	Female	5-9 years	Pancreatitis	Number	2018	5262.53	6893.72	3703.5
DALYs (Disability-Adjusted Life Years)	Global	Both	5-9 years	Pancreatitis	Number	2018	10863.8	14062	8396.11
DALYs (Disability-Adjusted Life Years)	Global	Male	5-9 years	Pancreatitis	Rate	2018	1.61919	2.12953	1.19563
DALYs (Disability-Adjusted Life Years)	Global	Female	5-9 years	Pancreatitis	Rate	2018	1.62097	2.12342	1.14076
DALYs (Disability-Adjusted Life Years)	Global	Both	5-9 years	Pancreatitis	Rate	2018	1.62005	2.09699	1.25206
DALYs (Disability-Adjusted Life Years)	Global	Male	10-14 years	Pancreatitis	Number	2018	8183.02	10764	6332.36
DALYs (Disability-Adjusted Life Years)	Global	Female	10-14 years	Pancreatitis	Number	2018	7964.08	10548.8	5792.55
DALYs (Disability-Adjusted Life Years)	Global	Both	10-14 years	Pancreatitis	Number	2018	16147.1	20714.9	12943.9
DALYs (Disability-Adjusted Life Years)	Global	Male	10-14 years	Pancreatitis	Rate	2018	2.46534	3.24291	1.90778
DALYs (Disability-Adjusted Life Years)	Global	Female	10-14 years	Pancreatitis	Rate	2018	2.55934	3.38997	1.8615
DALYs (Disability-Adjusted Life Years)	Global	Both	10-14 years	Pancreatitis	Rate	2018	2.51082	3.2211	2.01273
DALYs (Disability-Adjusted Life Years)	Global	Male	15-19 years	Pancreatitis	Number	2018	45572	56556.2	34937.7
DALYs (Disability-Adjusted Life Years)	Global	Female	15-19 years	Pancreatitis	Number	2018	24459	32949	18054.3
DALYs (Disability-Adjusted Life Years)	Global	Both	15-19 years	Pancreatitis	Number	2018	70031	85933.5	57257.1
DALYs (Disability-Adjusted Life Years)	Global	Male	15-19 years	Pancreatitis	Rate	2018	14.6043	18.1244	11.1964
DALYs (Disability-Adjusted Life Years)	Global	Female	15-19 years	Pancreatitis	Rate	2018	8.26624	11.1355	6.10168
DALYs (Disability-Adjusted Life Years)	Global	Both	15-19 years	Pancreatitis	Rate	2018	11.5195	14.1353	9.41829
DALYs (Disability-Adjusted Life Years)	Global	Male	20-24 years	Pancreatitis	Number	2018	81479.7	102662	64143.5
DALYs (Disability-Adjusted Life Years)	Global	Female	20-24 years	Pancreatitis	Number	2018	35288.1	46879.3	26495.2
DALYs (Disability-Adjusted Life Years)	Global	Both	20-24 years	Pancreatitis	Number	2018	116768	141544	97162
DALYs (Disability-Adjusted Life Years)	Global	Male	20-24 years	Pancreatitis	Rate	2018	27.0065	34.0273	21.2604
DALYs (Disability-Adjusted Life Years)	Global	Female	20-24 years	Pancreatitis	Rate	2018	12.0382	15.9925	9.03862
DALYs (Disability-Adjusted Life Years)	Global	Both	20-24 years	Pancreatitis	Rate	2018	19.6302	23.7954	16.3342
DALYs (Disability-Adjusted Life Years)	Global	Male	<5 years	Pancreatitis	Number	2019	3659.11	5922.91	2002.6
DALYs (Disability-Adjusted Life Years)	Global	Female	<5 years	Pancreatitis	Number	2019	2188.4	3148.53	1378.33
DALYs (Disability-Adjusted Life Years)	Global	Both	<5 years	Pancreatitis	Number	2019	5847.5	8452.04	3798.03
DALYs (Disability-Adjusted Life Years)	Global	Male	<5 years	Pancreatitis	Rate	2019	1.04417	1.69017	0.571465
DALYs (Disability-Adjusted Life Years)	Global	Female	<5 years	Pancreatitis	Rate	2019	0.667826	0.960827	0.420619
DALYs (Disability-Adjusted Life Years)	Global	Both	<5 years	Pancreatitis	Rate	2019	0.862307	1.24639	0.56008
DALYs (Disability-Adjusted Life Years)	Global	Male	5-9 years	Pancreatitis	Number	2019	5569.45	7274.64	4172.99
DALYs (Disability-Adjusted Life Years)	Global	Female	5-9 years	Pancreatitis	Number	2019	5071.45	6619.92	3585.09
DALYs (Disability-Adjusted Life Years)	Global	Both	5-9 years	Pancreatitis	Number	2019	10640.9	13902.9	8322.84
DALYs (Disability-Adjusted Life Years)	Global	Male	5-9 years	Pancreatitis	Rate	2019	1.59882	2.08833	1.19794
DALYs (Disability-Adjusted Life Years)	Global	Female	5-9 years	Pancreatitis	Rate	2019	1.55091	2.02445	1.09636
DALYs (Disability-Adjusted Life Years)	Global	Both	5-9 years	Pancreatitis	Rate	2019	1.57562	2.05863	1.23238
DALYs (Disability-Adjusted Life Years)	Global	Male	10-14 years	Pancreatitis	Number	2019	8137.78	10622.8	6271.85
DALYs (Disability-Adjusted Life Years)	Global	Female	10-14 years	Pancreatitis	Number	2019	7923.31	10453.4	5702.87
DALYs (Disability-Adjusted Life Years)	Global	Both	10-14 years	Pancreatitis	Number	2019	16061.1	20733.1	12875.6
DALYs (Disability-Adjusted Life Years)	Global	Male	10-14 years	Pancreatitis	Rate	2019	2.41733	3.15549	1.86305
DALYs (Disability-Adjusted Life Years)	Global	Female	10-14 years	Pancreatitis	Rate	2019	2.50889	3.31005	1.8058
DALYs (Disability-Adjusted Life Years)	Global	Both	10-14 years	Pancreatitis	Rate	2019	2.46165	3.17772	1.97342
DALYs (Disability-Adjusted Life Years)	Global	Male	15-19 years	Pancreatitis	Number	2019	44547.8	54608.6	34334.5
DALYs (Disability-Adjusted Life Years)	Global	Female	15-19 years	Pancreatitis	Number	2019	24062	32277.1	17883
DALYs (Disability-Adjusted Life Years)	Global	Both	15-19 years	Pancreatitis	Number	2019	68609.8	84877.4	56566.3
DALYs (Disability-Adjusted Life Years)	Global	Male	15-19 years	Pancreatitis	Rate	2019	14.1803	17.3829	10.9293
DALYs (Disability-Adjusted Life Years)	Global	Female	15-19 years	Pancreatitis	Rate	2019	8.07956	10.838	6.00478
DALYs (Disability-Adjusted Life Years)	Global	Both	15-19 years	Pancreatitis	Rate	2019	11.2114	13.8696	9.24339
DALYs (Disability-Adjusted Life Years)	Global	Male	20-24 years	Pancreatitis	Number	2019	80660.5	101383	63349.9
DALYs (Disability-Adjusted Life Years)	Global	Female	20-24 years	Pancreatitis	Number	2019	34663.4	47290.9	26537.2
DALYs (Disability-Adjusted Life Years)	Global	Both	20-24 years	Pancreatitis	Number	2019	115324	140080	96329.3
DALYs (Disability-Adjusted Life Years)	Global	Male	20-24 years	Pancreatitis	Rate	2019	26.7149	33.5781	20.9816
DALYs (Disability-Adjusted Life Years)	Global	Female	20-24 years	Pancreatitis	Rate	2019	11.8308	16.1406	9.05729
DALYs (Disability-Adjusted Life Years)	Global	Both	20-24 years	Pancreatitis	Rate	2019	19.3846	23.5459	16.1918
DALYs (Disability-Adjusted Life Years)	Global	Male	<5 years	Pancreatitis	Number	2020	3424.67	5650.79	1782.01
DALYs (Disability-Adjusted Life Years)	Global	Female	<5 years	Pancreatitis	Number	2020	1915.2	2830.27	1161.39
DALYs (Disability-Adjusted Life Years)	Global	Both	<5 years	Pancreatitis	Number	2020	5339.87	7947.2	3322.48
DALYs (Disability-Adjusted Life Years)	Global	Male	<5 years	Pancreatitis	Rate	2020	0.989562	1.6328	0.514914
DALYs (Disability-Adjusted Life Years)	Global	Female	<5 years	Pancreatitis	Rate	2020	0.591634	0.874314	0.358771
DALYs (Disability-Adjusted Life Years)	Global	Both	<5 years	Pancreatitis	Rate	2020	0.797242	1.18652	0.496045
DALYs (Disability-Adjusted Life Years)	Global	Male	5-9 years	Pancreatitis	Number	2020	5308.5	7064.28	3951.73
DALYs (Disability-Adjusted Life Years)	Global	Female	5-9 years	Pancreatitis	Number	2020	4775.42	6273.78	3370.56
DALYs (Disability-Adjusted Life Years)	Global	Both	5-9 years	Pancreatitis	Number	2020	10083.9	13211.6	7835.64
DALYs (Disability-Adjusted Life Years)	Global	Male	5-9 years	Pancreatitis	Rate	2020	1.51139	2.01128	1.1251
DALYs (Disability-Adjusted Life Years)	Global	Female	5-9 years	Pancreatitis	Rate	2020	1.44851	1.903	1.02237
DALYs (Disability-Adjusted Life Years)	Global	Both	5-9 years	Pancreatitis	Rate	2020	1.48094	1.94028	1.15075
DALYs (Disability-Adjusted Life Years)	Global	Male	10-14 years	Pancreatitis	Number	2020	7924.92	10369.8	6147.54
DALYs (Disability-Adjusted Life Years)	Global	Female	10-14 years	Pancreatitis	Number	2020	7715.49	10290.4	5557.21
DALYs (Disability-Adjusted Life Years)	Global	Both	10-14 years	Pancreatitis	Number	2020	15640.4	20261	12398.3
DALYs (Disability-Adjusted Life Years)	Global	Male	10-14 years	Pancreatitis	Rate	2020	2.32616	3.04379	1.80446
DALYs (Disability-Adjusted Life Years)	Global	Female	10-14 years	Pancreatitis	Rate	2020	2.41235	3.21741	1.73753
DALYs (Disability-Adjusted Life Years)	Global	Both	10-14 years	Pancreatitis	Rate	2020	2.36789	3.06744	1.87705
DALYs (Disability-Adjusted Life Years)	Global	Male	15-19 years	Pancreatitis	Number	2020	44336.1	55307.9	33825.7
DALYs (Disability-Adjusted Life Years)	Global	Female	15-19 years	Pancreatitis	Number	2020	24509	33444.1	18086.5
DALYs (Disability-Adjusted Life Years)	Global	Both	15-19 years	Pancreatitis	Number	2020	68845.1	85717	56042.8
DALYs (Disability-Adjusted Life Years)	Global	Male	15-19 years	Pancreatitis	Rate	2020	13.9928	17.4555	10.6756
DALYs (Disability-Adjusted Life Years)	Global	Female	15-19 years	Pancreatitis	Rate	2020	8.16063	11.1357	6.02216
DALYs (Disability-Adjusted Life Years)	Global	Both	15-19 years	Pancreatitis	Rate	2020	11.1547	13.8884	9.08042
DALYs (Disability-Adjusted Life Years)	Global	Male	20-24 years	Pancreatitis	Number	2020	79039.9	100542	62744.9
DALYs (Disability-Adjusted Life Years)	Global	Female	20-24 years	Pancreatitis	Number	2020	34921.2	47491.4	26598.9
DALYs (Disability-Adjusted Life Years)	Global	Both	20-24 years	Pancreatitis	Number	2020	113961	140203	94153.9
DALYs (Disability-Adjusted Life Years)	Global	Male	20-24 years	Pancreatitis	Rate	2020	26.1233	33.2298	20.7377
DALYs (Disability-Adjusted Life Years)	Global	Female	20-24 years	Pancreatitis	Rate	2020	11.9073	16.1935	9.06961
DALYs (Disability-Adjusted Life Years)	Global	Both	20-24 years	Pancreatitis	Rate	2020	19.1262	23.5304	15.8019
DALYs (Disability-Adjusted Life Years)	Global	Male	<5 years	Pancreatitis	Number	2021	3233.52	5375.56	1667.93
DALYs (Disability-Adjusted Life Years)	Global	Female	<5 years	Pancreatitis	Number	2021	1797.42	2694.81	1070.62
DALYs (Disability-Adjusted Life Years)	Global	Both	<5 years	Pancreatitis	Number	2021	5030.94	7498.15	3112.39
DALYs (Disability-Adjusted Life Years)	Global	Male	<5 years	Pancreatitis	Rate	2021	0.951094	1.58114	0.490598
DALYs (Disability-Adjusted Life Years)	Global	Female	<5 years	Pancreatitis	Rate	2021	0.564883	0.846911	0.336469
DALYs (Disability-Adjusted Life Years)	Global	Both	<5 years	Pancreatitis	Rate	2021	0.764381	1.13924	0.472884
DALYs (Disability-Adjusted Life Years)	Global	Male	5-9 years	Pancreatitis	Number	2021	5157.4	6871.21	3827.24
DALYs (Disability-Adjusted Life Years)	Global	Female	5-9 years	Pancreatitis	Number	2021	4643.52	6176.33	3290.03
DALYs (Disability-Adjusted Life Years)	Global	Both	5-9 years	Pancreatitis	Number	2021	9800.92	12829.8	7556.19
DALYs (Disability-Adjusted Life Years)	Global	Male	5-9 years	Pancreatitis	Rate	2021	1.45494	1.93841	1.07969
DALYs (Disability-Adjusted Life Years)	Global	Female	5-9 years	Pancreatitis	Rate	2021	1.39622	1.85711	0.989254
DALYs (Disability-Adjusted Life Years)	Global	Both	5-9 years	Pancreatitis	Rate	2021	1.42652	1.86737	1.0998
DALYs (Disability-Adjusted Life Years)	Global	Male	10-14 years	Pancreatitis	Number	2021	7852.82	10372.7	6051.99
DALYs (Disability-Adjusted Life Years)	Global	Female	10-14 years	Pancreatitis	Number	2021	7637.98	10140.9	5525.24
DALYs (Disability-Adjusted Life Years)	Global	Both	10-14 years	Pancreatitis	Number	2021	15490.8	20173.4	12197.6
DALYs (Disability-Adjusted Life Years)	Global	Male	10-14 years	Pancreatitis	Rate	2021	2.28472	3.01787	1.76078
DALYs (Disability-Adjusted Life Years)	Global	Female	10-14 years	Pancreatitis	Rate	2021	2.36524	3.14033	1.71099
DALYs (Disability-Adjusted Life Years)	Global	Both	10-14 years	Pancreatitis	Rate	2021	2.32373	3.02615	1.82973
DALYs (Disability-Adjusted Life Years)	Global	Male	15-19 years	Pancreatitis	Number	2021	44774.8	56647.6	33997.1
DALYs (Disability-Adjusted Life Years)	Global	Female	15-19 years	Pancreatitis	Number	2021	24943.6	34309.3	18078.2
DALYs (Disability-Adjusted Life Years)	Global	Both	15-19 years	Pancreatitis	Number	2021	69718.4	86227.5	56761.3
DALYs (Disability-Adjusted Life Years)	Global	Male	15-19 years	Pancreatitis	Rate	2021	13.9777	17.6841	10.6131
DALYs (Disability-Adjusted Life Years)	Global	Female	15-19 years	Pancreatitis	Rate	2021	8.21458	11.2989	5.95362
DALYs (Disability-Adjusted Life Years)	Global	Both	15-19 years	Pancreatitis	Rate	2021	11.1732	13.819	9.09665
DALYs (Disability-Adjusted Life Years)	Global	Male	20-24 years	Pancreatitis	Number	2021	79329	101533	63046.7
DALYs (Disability-Adjusted Life Years)	Global	Female	20-24 years	Pancreatitis	Number	2021	35477.1	47245.6	25765.7
DALYs (Disability-Adjusted Life Years)	Global	Both	20-24 years	Pancreatitis	Number	2021	114806	142098	96633.7
DALYs (Disability-Adjusted Life Years)	Global	Male	20-24 years	Pancreatitis	Rate	2021	26.1461	33.4644	20.7796
DALYs (Disability-Adjusted Life Years)	Global	Female	20-24 years	Pancreatitis	Rate	2021	12.0772	16.0835	8.77125
DALYs (Disability-Adjusted Life Years)	Global	Both	20-24 years	Pancreatitis	Rate	2021	19.2254	23.7958	16.1823
Incidence	Global	Male	<5 years	Pancreatitis	Number	1992	7123.1	11430	4354.7
Incidence	Global	Female	<5 years	Pancreatitis	Number	1992	7746.53	12410.1	4770.5
Incidence	Global	Both	<5 years	Pancreatitis	Number	1992	14869.6	23929.4	9152.62
Incidence	Global	Male	<5 years	Pancreatitis	Rate	1992	2.22105	3.56397	1.35784
Incidence	Global	Female	<5 years	Pancreatitis	Rate	1992	2.57681	4.12809	1.58686
Incidence	Global	Both	<5 years	Pancreatitis	Rate	1992	2.39318	3.85129	1.47306
Incidence	Global	Male	<5 years	Pancreatitis	Number	1993	7070.91	11345.6	4326.43
Incidence	Global	Female	<5 years	Pancreatitis	Number	1993	7707.33	12344.1	4742.03
Incidence	Global	Both	<5 years	Pancreatitis	Number	1993	14778.2	23757.6	9077.27
Incidence	Global	Male	<5 years	Pancreatitis	Rate	1993	2.20829	3.54329	1.35117
Incidence	Global	Female	<5 years	Pancreatitis	Rate	1993	2.57084	4.11746	1.58174
Incidence	Global	Both	<5 years	Pancreatitis	Rate	1993	2.3836	3.83189	1.46408
Incidence	Global	Male	<5 years	Pancreatitis	Number	1994	6987.26	11205.1	4264.11
Incidence	Global	Female	<5 years	Pancreatitis	Number	1994	7633.08	12231.4	4689.7
Incidence	Global	Both	<5 years	Pancreatitis	Number	1994	14620.3	23475.8	8958.84
Incidence	Global	Male	<5 years	Pancreatitis	Rate	1994	2.19004	3.51206	1.33652
Incidence	Global	Female	<5 years	Pancreatitis	Rate	1994	2.55772	4.09854	1.57144
Incidence	Global	Both	<5 years	Pancreatitis	Rate	1994	2.36774	3.80188	1.45087
Incidence	Global	Male	<5 years	Pancreatitis	Number	1995	6892.78	11046.8	4186.74
Incidence	Global	Female	<5 years	Pancreatitis	Number	1995	7541.99	12098.7	4625.06
Incidence	Global	Both	<5 years	Pancreatitis	Number	1995	14434.8	23180.9	8823.05
Incidence	Global	Male	<5 years	Pancreatitis	Rate	1995	2.17043	3.47848	1.31834
Incidence	Global	Female	<5 years	Pancreatitis	Rate	1995	2.54083	4.07593	1.55814
Incidence	Global	Both	<5 years	Pancreatitis	Rate	1995	2.34938	3.77288	1.43603
Incidence	Global	Male	<5 years	Pancreatitis	Number	1996	6805.84	10922	4133.21
Incidence	Global	Female	<5 years	Pancreatitis	Number	1996	7425.58	11866.9	4559.07
Incidence	Global	Both	<5 years	Pancreatitis	Number	1996	14231.4	22865	8722.14
Incidence	Global	Male	<5 years	Pancreatitis	Rate	1996	2.1506	3.45129	1.30607
Incidence	Global	Female	<5 years	Pancreatitis	Rate	1996	2.51203	4.01452	1.54231
Incidence	Global	Both	<5 years	Pancreatitis	Rate	1996	2.32516	3.73573	1.42504
Incidence	Global	Male	<5 years	Pancreatitis	Number	1997	6730.6	10806	4094.03
Incidence	Global	Female	<5 years	Pancreatitis	Number	1997	7280.12	11572.2	4479.69
Incidence	Global	Both	<5 years	Pancreatitis	Number	1997	14010.7	22487.4	8620.26
Incidence	Global	Male	<5 years	Pancreatitis	Rate	1997	2.13179	3.4226	1.29671
Incidence	Global	Female	<5 years	Pancreatitis	Rate	1997	2.46975	3.92583	1.51972
Incidence	Global	Both	<5 years	Pancreatitis	Rate	1997	2.29497	3.68347	1.41201
Incidence	Global	Male	<5 years	Pancreatitis	Number	1998	6674.2	10726.1	4068.43
Incidence	Global	Female	<5 years	Pancreatitis	Number	1998	7138.65	11286.5	4400.71
Incidence	Global	Both	<5 years	Pancreatitis	Number	1998	13812.8	22057.6	8520.97
Incidence	Global	Male	<5 years	Pancreatitis	Rate	1998	2.11741	3.40288	1.29072
Incidence	Global	Female	<5 years	Pancreatitis	Rate	1998	2.42645	3.83633	1.49582
Incidence	Global	Both	<5 years	Pancreatitis	Rate	1998	2.2666	3.61951	1.39824
Incidence	Global	Male	<5 years	Pancreatitis	Number	1999	6639.31	10648	4053.09
Incidence	Global	Female	<5 years	Pancreatitis	Number	1999	7028.95	11065	4335.46
Incidence	Global	Both	<5 years	Pancreatitis	Number	1999	13668.3	21729.8	8440.91
Incidence	Global	Male	<5 years	Pancreatitis	Rate	1999	2.10835	3.38134	1.28708
Incidence	Global	Female	<5 years	Pancreatitis	Rate	1999	2.39176	3.76512	1.47524
Incidence	Global	Both	<5 years	Pancreatitis	Rate	1999	2.24516	3.56937	1.38651
Incidence	Global	Male	<5 years	Pancreatitis	Number	2000	6629.14	10608	4047.44
Incidence	Global	Female	<5 years	Pancreatitis	Number	2000	6977.26	10956.7	4299.27
Incidence	Global	Both	<5 years	Pancreatitis	Number	2000	13606.4	21573.6	8401.21
Incidence	Global	Male	<5 years	Pancreatitis	Rate	2000	2.10499	3.36842	1.28521
Incidence	Global	Female	<5 years	Pancreatitis	Rate	2000	2.37418	3.72828	1.46293
Incidence	Global	Both	<5 years	Pancreatitis	Rate	2000	2.23494	3.54359	1.37995
Incidence	Global	Male	<5 years	Pancreatitis	Number	2001	6636.46	10612.4	4046.37
Incidence	Global	Female	<5 years	Pancreatitis	Number	2001	6972.45	10947.1	4296.71
Incidence	Global	Both	<5 years	Pancreatitis	Number	2001	13608.9	21563.3	8388.94
Incidence	Global	Male	<5 years	Pancreatitis	Rate	2001	2.10469	3.36562	1.28327
Incidence	Global	Female	<5 years	Pancreatitis	Rate	2001	2.3697	3.72053	1.4603
Incidence	Global	Both	<5 years	Pancreatitis	Rate	2001	2.23261	3.53756	1.37625
Incidence	Global	Male	<5 years	Pancreatitis	Number	2002	6658.51	10638.9	4057.41
Incidence	Global	Female	<5 years	Pancreatitis	Number	2002	6989	10972.1	4309.35
Incidence	Global	Both	<5 years	Pancreatitis	Number	2002	13647.5	21608.3	8404.18
Incidence	Global	Male	<5 years	Pancreatitis	Rate	2002	2.10565	3.3644	1.2831
Incidence	Global	Female	<5 years	Pancreatitis	Rate	2002	2.36866	3.7186	1.46049
Incidence	Global	Both	<5 years	Pancreatitis	Rate	2002	2.23261	3.53491	1.37485
Incidence	Global	Male	<5 years	Pancreatitis	Number	2003	6695.99	10689.7	4079.68
Incidence	Global	Female	<5 years	Pancreatitis	Number	2003	7025.05	11029.4	4335.53
Incidence	Global	Both	<5 years	Pancreatitis	Number	2003	13721	21710.2	8444.38
Incidence	Global	Male	<5 years	Pancreatitis	Rate	2003	2.10783	3.36501	1.28424
Incidence	Global	Female	<5 years	Pancreatitis	Rate	2003	2.36995	3.72083	1.46262
Incidence	Global	Both	<5 years	Pancreatitis	Rate	2003	2.23435	3.53532	1.37509
Incidence	Global	Male	<5 years	Pancreatitis	Number	2004	6744.89	10758.9	4109.71
Incidence	Global	Female	<5 years	Pancreatitis	Number	2004	7074	11107	4361.97
Incidence	Global	Both	<5 years	Pancreatitis	Number	2004	13818.9	21853.9	8501.66
Incidence	Global	Male	<5 years	Pancreatitis	Rate	2004	2.11068	3.3668	1.28606
Incidence	Global	Female	<5 years	Pancreatitis	Rate	2004	2.37208	3.72444	1.46267
Incidence	Global	Both	<5 years	Pancreatitis	Rate	2004	2.23687	3.53748	1.37617
Incidence	Global	Male	<5 years	Pancreatitis	Number	2005	6797.1	10835.2	4140.99
Incidence	Global	Female	<5 years	Pancreatitis	Number	2005	7124.58	11187.2	4388.52
Incidence	Global	Both	<5 years	Pancreatitis	Number	2005	13921.7	22010.5	8561.58
Incidence	Global	Male	<5 years	Pancreatitis	Rate	2005	2.11193	3.3666	1.28665
Incidence	Global	Female	<5 years	Pancreatitis	Rate	2005	2.37157	3.7239	1.46081
Incidence	Global	Both	<5 years	Pancreatitis	Rate	2005	2.23728	3.53719	1.37588
Incidence	Global	Male	<5 years	Pancreatitis	Number	2006	6854.83	10930.6	4180.25
Incidence	Global	Female	<5 years	Pancreatitis	Number	2006	7178.5	11272.2	4429.27
Incidence	Global	Both	<5 years	Pancreatitis	Number	2006	14033.3	22191.3	8637.17
Incidence	Global	Male	<5 years	Pancreatitis	Rate	2006	2.11132	3.36668	1.28753
Incidence	Global	Female	<5 years	Pancreatitis	Rate	2006	2.36799	3.71838	1.4611
Incidence	Global	Both	<5 years	Pancreatitis	Rate	2006	2.23525	3.53466	1.37574
Incidence	Global	Male	<5 years	Pancreatitis	Number	2007	6921.22	11042.9	4224
Incidence	Global	Female	<5 years	Pancreatitis	Number	2007	7240.31	11365.4	4475.06
Incidence	Global	Both	<5 years	Pancreatitis	Number	2007	14161.5	22399.1	8722.01
Incidence	Global	Male	<5 years	Pancreatitis	Rate	2007	2.10998	3.36649	1.28771
Incidence	Global	Female	<5 years	Pancreatitis	Rate	2007	2.36323	3.70966	1.46066
Incidence	Global	Both	<5 years	Pancreatitis	Rate	2007	2.23228	3.53078	1.37485
Incidence	Global	Male	<5 years	Pancreatitis	Number	2008	6999.45	11176.3	4274.73
Incidence	Global	Female	<5 years	Pancreatitis	Number	2008	7314.32	11476	4528.49
Incidence	Global	Both	<5 years	Pancreatitis	Number	2008	14313.8	22647.5	8821.41
Incidence	Global	Male	<5 years	Pancreatitis	Rate	2008	2.1097	3.36864	1.28844
Incidence	Global	Female	<5 years	Pancreatitis	Rate	2008	2.35964	3.70222	1.46092
Incidence	Global	Both	<5 years	Pancreatitis	Rate	2008	2.23043	3.52902	1.37459
Incidence	Global	Male	<5 years	Pancreatitis	Number	2009	7092.41	11333	4335.61
Incidence	Global	Female	<5 years	Pancreatitis	Number	2009	7404.61	11613.8	4592.72
Incidence	Global	Both	<5 years	Pancreatitis	Number	2009	14497	22947.2	8941.87
Incidence	Global	Male	<5 years	Pancreatitis	Rate	2009	2.11332	3.37689	1.29188
Incidence	Global	Female	<5 years	Pancreatitis	Rate	2009	2.36064	3.70256	1.46419
Incidence	Global	Both	<5 years	Pancreatitis	Rate	2009	2.2328	3.53428	1.37721
Incidence	Global	Male	<5 years	Pancreatitis	Number	2010	7191.64	11497.1	4402.1
Incidence	Global	Female	<5 years	Pancreatitis	Number	2010	7503.71	11769.5	4663.44
Incidence	Global	Both	<5 years	Pancreatitis	Number	2010	14695.4	23271.9	9074.42
Incidence	Global	Male	<5 years	Pancreatitis	Rate	2010	2.12295	3.39392	1.29949
Incidence	Global	Female	<5 years	Pancreatitis	Rate	2010	2.36882	3.71549	1.47219
Incidence	Global	Both	<5 years	Pancreatitis	Rate	2010	2.24176	3.5501	1.38429
Incidence	Global	Male	<5 years	Pancreatitis	Number	2011	7276.37	11626.7	4456.68
Incidence	Global	Female	<5 years	Pancreatitis	Number	2011	7591.47	11918.7	4716.55
Incidence	Global	Both	<5 years	Pancreatitis	Number	2011	14867.8	23555	9186.11
Incidence	Global	Male	<5 years	Pancreatitis	Rate	2011	2.13428	3.4103	1.30722
Incidence	Global	Female	<5 years	Pancreatitis	Rate	2011	2.37988	3.73645	1.47861
Incidence	Global	Both	<5 years	Pancreatitis	Rate	2011	2.253	3.56941	1.39202
Incidence	Global	Male	<5 years	Pancreatitis	Number	2012	7325.94	11706.2	4484.53
Incidence	Global	Female	<5 years	Pancreatitis	Number	2012	7647.36	12021.4	4747.8
Incidence	Global	Both	<5 years	Pancreatitis	Number	2012	14973.3	23738.6	9248.46
Incidence	Global	Male	<5 years	Pancreatitis	Rate	2012	2.13702	3.41477	1.30816
Incidence	Global	Female	<5 years	Pancreatitis	Rate	2012	2.38312	3.74618	1.47954
Incidence	Global	Both	<5 years	Pancreatitis	Rate	2012	2.25601	3.57666	1.39345
Incidence	Global	Male	<5 years	Pancreatitis	Number	2013	7342.57	11738.7	4488.4
Incidence	Global	Female	<5 years	Pancreatitis	Number	2013	7672.43	12076.7	4758.02
Incidence	Global	Both	<5 years	Pancreatitis	Number	2013	15015	23825.6	9264.82
Incidence	Global	Male	<5 years	Pancreatitis	Rate	2013	2.13035	3.40582	1.30225
Incidence	Global	Female	<5 years	Pancreatitis	Rate	2013	2.37746	3.74221	1.47437
Incidence	Global	Both	<5 years	Pancreatitis	Rate	2013	2.24984	3.57002	1.38824
Incidence	Global	Male	<5 years	Pancreatitis	Number	2014	7354.35	11767.2	4489.17
Incidence	Global	Female	<5 years	Pancreatitis	Number	2014	7691.98	12123	4763.83
Incidence	Global	Both	<5 years	Pancreatitis	Number	2014	15046.3	23897.6	9273.73
Incidence	Global	Male	<5 years	Pancreatitis	Rate	2014	2.12309	3.39701	1.29595
Incidence	Global	Female	<5 years	Pancreatitis	Rate	2014	2.37138	3.73743	1.46866
Incidence	Global	Both	<5 years	Pancreatitis	Rate	2014	2.24316	3.56274	1.38256
Incidence	Global	Male	<5 years	Pancreatitis	Number	2015	7382.78	11822.1	4502.91
Incidence	Global	Female	<5 years	Pancreatitis	Number	2015	7724.75	12190	4777.19
Incidence	Global	Both	<5 years	Pancreatitis	Number	2015	15107.5	24013.9	9304.39
Incidence	Global	Male	<5 years	Pancreatitis	Rate	2015	2.11767	3.39104	1.29161
Incidence	Global	Female	<5 years	Pancreatitis	Rate	2015	2.36677	3.73487	1.46367
Incidence	Global	Both	<5 years	Pancreatitis	Rate	2015	2.23812	3.55755	1.37841
Incidence	Global	Male	<5 years	Pancreatitis	Number	2016	7415.65	11878.4	4519.88
Incidence	Global	Female	<5 years	Pancreatitis	Number	2016	7762.61	12248	4791.83
Incidence	Global	Both	<5 years	Pancreatitis	Number	2016	15178.3	24111.2	9333.51
Incidence	Global	Male	<5 years	Pancreatitis	Rate	2016	2.11087	3.38119	1.28659
Incidence	Global	Female	<5 years	Pancreatitis	Rate	2016	2.36141	3.72587	1.45769
Incidence	Global	Both	<5 years	Pancreatitis	Rate	2016	2.23198	3.54558	1.3725
Incidence	Global	Male	<5 years	Pancreatitis	Number	2017	7433.25	11911	4525.88
Incidence	Global	Female	<5 years	Pancreatitis	Number	2017	7788.22	12288.8	4796.75
Incidence	Global	Both	<5 years	Pancreatitis	Number	2017	15221.5	24172	9341.45
Incidence	Global	Male	<5 years	Pancreatitis	Rate	2017	2.10606	3.37474	1.28232
Incidence	Global	Female	<5 years	Pancreatitis	Rate	2017	2.35927	3.72263	1.45307
Incidence	Global	Both	<5 years	Pancreatitis	Rate	2017	2.22843	3.5388	1.3676
Incidence	Global	Male	<5 years	Pancreatitis	Number	2018	7431.55	11914.9	4517.73
Incidence	Global	Female	<5 years	Pancreatitis	Number	2018	7792.38	12298	4787.96
Incidence	Global	Both	<5 years	Pancreatitis	Number	2018	15223.9	24176.8	9319.96
Incidence	Global	Male	<5 years	Pancreatitis	Rate	2018	2.10738	3.37872	1.2811
Incidence	Global	Female	<5 years	Pancreatitis	Rate	2018	2.36307	3.72941	1.45197
Incidence	Global	Both	<5 years	Pancreatitis	Rate	2018	2.23094	3.54291	1.36576
Incidence	Global	Male	<5 years	Pancreatitis	Number	2019	7401.29	11875.5	4489.74
Incidence	Global	Female	<5 years	Pancreatitis	Number	2019	7762.23	12252	4758.41
Incidence	Global	Both	<5 years	Pancreatitis	Number	2019	15163.5	24082.8	9257.12
Incidence	Global	Male	<5 years	Pancreatitis	Rate	2019	2.11204	3.38879	1.2812
Incidence	Global	Female	<5 years	Pancreatitis	Rate	2019	2.36877	3.7389	1.45211
Incidence	Global	Both	<5 years	Pancreatitis	Rate	2019	2.2361	3.55139	1.36511
Incidence	Global	Male	<5 years	Pancreatitis	Number	2020	7321.83	11810.7	4421.6
Incidence	Global	Female	<5 years	Pancreatitis	Number	2020	7670.13	12070	4706.03
Incidence	Global	Both	<5 years	Pancreatitis	Number	2020	14992	23919.3	9165.74
Incidence	Global	Male	<5 years	Pancreatitis	Rate	2020	2.11565	3.41271	1.27763
Incidence	Global	Female	<5 years	Pancreatitis	Rate	2020	2.36942	3.72861	1.45376
Incidence	Global	Both	<5 years	Pancreatitis	Rate	2020	2.2383	3.57115	1.36844
Incidence	Global	Male	<5 years	Pancreatitis	Number	2021	7183.95	11519	4364.44
Incidence	Global	Female	<5 years	Pancreatitis	Number	2021	7536.84	11869	4615.75
Incidence	Global	Both	<5 years	Pancreatitis	Number	2021	14720.8	23428.8	9005.78
Incidence	Global	Male	<5 years	Pancreatitis	Rate	2021	2.11306	3.38816	1.28374
Incidence	Global	Female	<5 years	Pancreatitis	Rate	2021	2.36864	3.73014	1.45061
Incidence	Global	Both	<5 years	Pancreatitis	Rate	2021	2.23662	3.55967	1.3683
Incidence	Global	Male	5-9 years	Pancreatitis	Number	1992	16460.2	27734.8	9390.47
Incidence	Global	Female	5-9 years	Pancreatitis	Number	1992	18041.5	30127.5	10590.6
Incidence	Global	Both	5-9 years	Pancreatitis	Number	1992	34501.7	57853.8	19987.4
Incidence	Global	Male	5-9 years	Pancreatitis	Rate	1992	5.31702	8.95897	3.03333
Incidence	Global	Female	5-9 years	Pancreatitis	Rate	1992	6.17871	10.3178	3.62699
Incidence	Global	Both	5-9 years	Pancreatitis	Rate	1992	5.73527	9.61711	3.32254
Incidence	Global	Male	5-9 years	Pancreatitis	Number	1993	16634.1	28014.2	9491.2
Incidence	Global	Female	5-9 years	Pancreatitis	Number	1993	18226.3	30366	10706.9
Incidence	Global	Both	5-9 years	Pancreatitis	Number	1993	34860.4	58373.8	20221.7
Incidence	Global	Male	5-9 years	Pancreatitis	Rate	1993	5.30556	8.93536	3.02729
Incidence	Global	Female	5-9 years	Pancreatitis	Rate	1993	6.17652	10.2904	3.62833
Incidence	Global	Both	5-9 years	Pancreatitis	Rate	1993	5.72785	9.5913	3.3226
Incidence	Global	Male	5-9 years	Pancreatitis	Number	1994	16733.2	28159	9550.96
Incidence	Global	Female	5-9 years	Pancreatitis	Number	1994	18329.5	30465.3	10765.8
Incidence	Global	Both	5-9 years	Pancreatitis	Number	1994	35062.8	58621.2	20364.3
Incidence	Global	Male	5-9 years	Pancreatitis	Rate	1994	5.29051	8.90296	3.01971
Incidence	Global	Female	5-9 years	Pancreatitis	Rate	1994	6.17057	10.256	3.62426
Incidence	Global	Both	5-9 years	Pancreatitis	Rate	1994	5.71674	9.55778	3.32026
Incidence	Global	Male	5-9 years	Pancreatitis	Number	1995	16759.6	28141.5	9572.25
Incidence	Global	Female	5-9 years	Pancreatitis	Number	1995	18352.5	30431.8	10775.3
Incidence	Global	Both	5-9 years	Pancreatitis	Number	1995	35112	58608.2	20417.6
Incidence	Global	Male	5-9 years	Pancreatitis	Rate	1995	5.27334	8.85461	3.01188
Incidence	Global	Female	5-9 years	Pancreatitis	Rate	1995	6.16191	10.2176	3.61786
Incidence	Global	Both	5-9 years	Pancreatitis	Rate	1995	5.70321	9.51967	3.31642
Incidence	Global	Male	5-9 years	Pancreatitis	Number	1996	16699.3	27941.5	9636.54
Incidence	Global	Female	5-9 years	Pancreatitis	Number	1996	18224.9	30068.6	10761.7
Incidence	Global	Both	5-9 years	Pancreatitis	Number	1996	34924.3	58035.6	20485.4
Incidence	Global	Male	5-9 years	Pancreatitis	Rate	1996	5.25081	8.7857	3.03004
Incidence	Global	Female	5-9 years	Pancreatitis	Rate	1996	6.12659	10.108	3.61771
Incidence	Global	Both	5-9 years	Pancreatitis	Rate	1996	5.67407	9.42892	3.32822
Incidence	Global	Male	5-9 years	Pancreatitis	Number	1997	16586	27631.7	9680.86
Incidence	Global	Female	5-9 years	Pancreatitis	Number	1997	17959.5	29466.3	10628.4
Incidence	Global	Both	5-9 years	Pancreatitis	Number	1997	34545.6	57094.5	20352.5
Incidence	Global	Male	5-9 years	Pancreatitis	Rate	1997	5.22882	8.71103	3.05193
Incidence	Global	Female	5-9 years	Pancreatitis	Rate	1997	6.0626	9.94695	3.58781
Incidence	Global	Both	5-9 years	Pancreatitis	Rate	1997	5.63146	9.30728	3.31777
Incidence	Global	Male	5-9 years	Pancreatitis	Number	1998	16478.7	27301.6	9683.19
Incidence	Global	Female	5-9 years	Pancreatitis	Number	1998	17668.3	28916.5	10467.3
Incidence	Global	Both	5-9 years	Pancreatitis	Number	1998	34147	56138.5	20205.3
Incidence	Global	Male	5-9 years	Pancreatitis	Rate	1998	5.22102	8.65011	3.06797
Incidence	Global	Female	5-9 years	Pancreatitis	Rate	1998	6.00154	9.82229	3.5555
Incidence	Global	Both	5-9 years	Pancreatitis	Rate	1998	5.5977	9.20275	3.31224
Incidence	Global	Male	5-9 years	Pancreatitis	Number	1999	16415.3	27057.8	9685.76
Incidence	Global	Female	5-9 years	Pancreatitis	Number	1999	17441.8	28511.8	10339.5
Incidence	Global	Both	5-9 years	Pancreatitis	Number	1999	33857.1	55566.1	20118.1
Incidence	Global	Male	5-9 years	Pancreatitis	Rate	1999	5.23448	8.62815	3.08858
Incidence	Global	Female	5-9 years	Pancreatitis	Rate	1999	5.96798	9.75577	3.53782
Incidence	Global	Both	5-9 years	Pancreatitis	Rate	1999	5.58831	9.17151	3.32061
Incidence	Global	Male	5-9 years	Pancreatitis	Number	2000	16395.4	26993.1	9679.02
Incidence	Global	Female	5-9 years	Pancreatitis	Number	2000	17334.3	28329.1	10268.2
Incidence	Global	Both	5-9 years	Pancreatitis	Number	2000	33729.7	55317.2	20069.9
Incidence	Global	Male	5-9 years	Pancreatitis	Rate	2000	5.2629	8.66474	3.10696
Incidence	Global	Female	5-9 years	Pancreatitis	Rate	2000	5.97384	9.76292	3.53867
Incidence	Global	Both	5-9 years	Pancreatitis	Rate	2000	5.60575	9.19352	3.33554
Incidence	Global	Male	5-9 years	Pancreatitis	Number	2001	16413.1	27058	9681.18
Incidence	Global	Female	5-9 years	Pancreatitis	Number	2001	17327.7	28329.3	10252.5
Incidence	Global	Both	5-9 years	Pancreatitis	Number	2001	33740.8	55380.3	20066.1
Incidence	Global	Male	5-9 years	Pancreatitis	Rate	2001	5.29188	8.72399	3.12139
Incidence	Global	Female	5-9 years	Pancreatitis	Rate	2001	5.99988	9.80929	3.55002
Incidence	Global	Both	5-9 years	Pancreatitis	Rate	2001	5.63326	9.24612	3.35017
Incidence	Global	Male	5-9 years	Pancreatitis	Number	2002	16460	27176.2	9700.44
Incidence	Global	Female	5-9 years	Pancreatitis	Number	2002	17359.5	28383.4	10267.7
Incidence	Global	Both	5-9 years	Pancreatitis	Number	2002	33819.5	55550.9	20099.3
Incidence	Global	Male	5-9 years	Pancreatitis	Rate	2002	5.31914	8.78215	3.13475
Incidence	Global	Female	5-9 years	Pancreatitis	Rate	2002	6.02522	9.85143	3.56375
Incidence	Global	Both	5-9 years	Pancreatitis	Rate	2002	5.65958	9.29624	3.36355
Incidence	Global	Male	5-9 years	Pancreatitis	Number	2003	16519.3	27319	9726.36
Incidence	Global	Female	5-9 years	Pancreatitis	Number	2003	17409.5	28473	10309.1
Incidence	Global	Both	5-9 years	Pancreatitis	Number	2003	33928.7	55776.6	20147.6
Incidence	Global	Male	5-9 years	Pancreatitis	Rate	2003	5.34379	8.83739	3.14636
Incidence	Global	Female	5-9 years	Pancreatitis	Rate	2003	6.04819	9.89176	3.58146
Incidence	Global	Both	5-9 years	Pancreatitis	Rate	2003	5.68343	9.34319	3.37493
Incidence	Global	Male	5-9 years	Pancreatitis	Number	2004	16577.1	27462.9	9749.87
Incidence	Global	Female	5-9 years	Pancreatitis	Number	2004	17460.3	28571.1	10351.2
Incidence	Global	Both	5-9 years	Pancreatitis	Number	2004	34037.3	56013.6	20192.3
Incidence	Global	Male	5-9 years	Pancreatitis	Rate	2004	5.36317	8.88504	3.15437
Incidence	Global	Female	5-9 years	Pancreatitis	Rate	2004	6.06528	9.92492	3.59577
Incidence	Global	Both	5-9 years	Pancreatitis	Rate	2004	5.70175	9.38308	3.3825
Incidence	Global	Male	5-9 years	Pancreatitis	Number	2005	16636.9	27608.2	9772.02
Incidence	Global	Female	5-9 years	Pancreatitis	Number	2005	17510.6	28679.3	10393.2
Incidence	Global	Both	5-9 years	Pancreatitis	Number	2005	34147.5	56263.9	20234.7
Incidence	Global	Male	5-9 years	Pancreatitis	Rate	2005	5.37695	8.92281	3.15826
Incidence	Global	Female	5-9 years	Pancreatitis	Rate	2005	6.07485	9.94953	3.60566
Incidence	Global	Both	5-9 years	Pancreatitis	Rate	2005	5.71354	9.41405	3.38566
Incidence	Global	Male	5-9 years	Pancreatitis	Number	2006	16708.4	27751.9	9819.7
Incidence	Global	Female	5-9 years	Pancreatitis	Number	2006	17564.5	28811.3	10422.1
Incidence	Global	Both	5-9 years	Pancreatitis	Number	2006	34272.9	56556.4	20303.4
Incidence	Global	Male	5-9 years	Pancreatitis	Rate	2006	5.38815	8.94946	3.16667
Incidence	Global	Female	5-9 years	Pancreatitis	Rate	2006	6.07856	9.97075	3.60679
Incidence	Global	Both	5-9 years	Pancreatitis	Rate	2006	5.72118	9.44096	3.38925
Incidence	Global	Male	5-9 years	Pancreatitis	Number	2007	16800.4	27921.5	9879.7
Incidence	Global	Female	5-9 years	Pancreatitis	Number	2007	17633	28982.6	10460.1
Incidence	Global	Both	5-9 years	Pancreatitis	Number	2007	34433.5	56901.4	20394.9
Incidence	Global	Male	5-9 years	Pancreatitis	Rate	2007	5.39883	8.9726	3.17485
Incidence	Global	Female	5-9 years	Pancreatitis	Rate	2007	6.07917	9.99203	3.60624
Incidence	Global	Both	5-9 years	Pancreatitis	Rate	2007	5.72705	9.46396	3.39213
Incidence	Global	Male	5-9 years	Pancreatitis	Number	2008	16914.5	28127	9952.87
Incidence	Global	Female	5-9 years	Pancreatitis	Number	2008	17725.2	29200.8	10513.5
Incidence	Global	Both	5-9 years	Pancreatitis	Number	2008	34639.7	57327.7	20516
Incidence	Global	Male	5-9 years	Pancreatitis	Rate	2008	5.40747	8.99204	3.18188
Incidence	Global	Female	5-9 years	Pancreatitis	Rate	2008	6.07707	10.0115	3.60453
Incidence	Global	Both	5-9 years	Pancreatitis	Rate	2008	5.73057	9.48394	3.39403
Incidence	Global	Male	5-9 years	Pancreatitis	Number	2009	17048.1	28367.8	10038.2
Incidence	Global	Female	5-9 years	Pancreatitis	Number	2009	17843.6	29470	10583.5
Incidence	Global	Both	5-9 years	Pancreatitis	Number	2009	34891.7	57837.8	20666.5
Incidence	Global	Male	5-9 years	Pancreatitis	Rate	2009	5.41235	9.00607	3.18687
Incidence	Global	Female	5-9 years	Pancreatitis	Rate	2009	6.07213	10.0286	3.60153
Incidence	Global	Both	5-9 years	Pancreatitis	Rate	2009	5.73079	9.49957	3.39437
Incidence	Global	Male	5-9 years	Pancreatitis	Number	2010	17187.2	28620.8	10128
Incidence	Global	Female	5-9 years	Pancreatitis	Number	2010	17976.4	29762.1	10660.9
Incidence	Global	Both	5-9 years	Pancreatitis	Number	2010	35163.7	58382.9	20826.7
Incidence	Global	Male	5-9 years	Pancreatitis	Rate	2010	5.41093	9.01048	3.18851
Incidence	Global	Female	5-9 years	Pancreatitis	Rate	2010	6.06258	10.0373	3.59542
Incidence	Global	Both	5-9 years	Pancreatitis	Rate	2010	5.72555	9.50624	3.39113
Incidence	Global	Male	5-9 years	Pancreatitis	Number	2011	17335.8	28843.7	10210.1
Incidence	Global	Female	5-9 years	Pancreatitis	Number	2011	18132.5	29982.2	10742.3
Incidence	Global	Both	5-9 years	Pancreatitis	Number	2011	35468.2	58825.9	21011.3
Incidence	Global	Male	5-9 years	Pancreatitis	Rate	2011	5.40171	8.98751	3.18141
Incidence	Global	Female	5-9 years	Pancreatitis	Rate	2011	6.04825	10.0008	3.58321
Incidence	Global	Both	5-9 years	Pancreatitis	Rate	2011	5.71397	9.47693	3.38495
Incidence	Global	Male	5-9 years	Pancreatitis	Number	2012	17500.2	29094.4	10301.2
Incidence	Global	Female	5-9 years	Pancreatitis	Number	2012	18316.8	30255.7	10839
Incidence	Global	Both	5-9 years	Pancreatitis	Number	2012	35817	59350.1	21219.1
Incidence	Global	Male	5-9 years	Pancreatitis	Rate	2012	5.38535	8.95323	3.17001
Incidence	Global	Female	5-9 years	Pancreatitis	Rate	2012	6.02982	9.96009	3.56817
Incidence	Global	Both	5-9 years	Pancreatitis	Rate	2012	5.69672	9.43969	3.37491
Incidence	Global	Male	5-9 years	Pancreatitis	Number	2013	17674.7	29361.9	10397.2
Incidence	Global	Female	5-9 years	Pancreatitis	Number	2013	18518.8	30565.7	10946.4
Incidence	Global	Both	5-9 years	Pancreatitis	Number	2013	36193.4	59924.6	21440.2
Incidence	Global	Male	5-9 years	Pancreatitis	Rate	2013	5.36469	8.91204	3.1558
Incidence	Global	Female	5-9 years	Pancreatitis	Rate	2013	6.00893	9.9179	3.55185
Incidence	Global	Both	5-9 years	Pancreatitis	Rate	2013	5.67606	9.39772	3.36238
Incidence	Global	Male	5-9 years	Pancreatitis	Number	2014	17849.6	29629	10492.9
Incidence	Global	Female	5-9 years	Pancreatitis	Number	2014	18723.1	30880.9	11056.4
Incidence	Global	Both	5-9 years	Pancreatitis	Number	2014	36572.7	60502	21661.5
Incidence	Global	Male	5-9 years	Pancreatitis	Rate	2014	5.34434	8.87122	3.14169
Incidence	Global	Female	5-9 years	Pancreatitis	Rate	2014	5.98887	9.87771	3.53655
Incidence	Global	Both	5-9 years	Pancreatitis	Rate	2014	5.65596	9.35662	3.34995
Incidence	Global	Male	5-9 years	Pancreatitis	Number	2015	18009.1	29867.3	10581.2
Incidence	Global	Female	5-9 years	Pancreatitis	Number	2015	18910.8	31159.1	11159
Incidence	Global	Both	5-9 years	Pancreatitis	Number	2015	36919.9	61013.6	21867.1
Incidence	Global	Male	5-9 years	Pancreatitis	Rate	2015	5.3302	8.8399	3.13175
Incidence	Global	Female	5-9 years	Pancreatitis	Rate	2015	5.97509	9.84508	3.52583
Incidence	Global	Both	5-9 years	Pancreatitis	Rate	2015	5.64211	9.32412	3.34174
Incidence	Global	Male	5-9 years	Pancreatitis	Number	2016	18126.4	30075.3	10638.2
Incidence	Global	Female	5-9 years	Pancreatitis	Number	2016	19068.2	31446.6	11259.3
Incidence	Global	Both	5-9 years	Pancreatitis	Number	2016	37194.5	61515.3	22015.8
Incidence	Global	Male	5-9 years	Pancreatitis	Rate	2016	5.31894	8.82517	3.12164
Incidence	Global	Female	5-9 years	Pancreatitis	Rate	2016	5.96848	9.84304	3.52425
Incidence	Global	Both	5-9 years	Pancreatitis	Rate	2016	5.63323	9.31668	3.33437
Incidence	Global	Male	5-9 years	Pancreatitis	Number	2017	18205.6	30236.5	10670.1
Incidence	Global	Female	5-9 years	Pancreatitis	Number	2017	19201.3	31684.9	11345.2
Incidence	Global	Both	5-9 years	Pancreatitis	Number	2017	37406.9	61921.4	22125.1
Incidence	Global	Male	5-9 years	Pancreatitis	Rate	2017	5.30194	8.80563	3.10739
Incidence	Global	Female	5-9 years	Pancreatitis	Rate	2017	5.96095	9.83645	3.52206
Incidence	Global	Both	5-9 years	Pancreatitis	Rate	2017	5.62092	9.30458	3.32461
Incidence	Global	Male	5-9 years	Pancreatitis	Number	2018	18265.2	30376.1	10689.4
Incidence	Global	Female	5-9 years	Pancreatitis	Number	2018	19308.7	31891.5	11416
Incidence	Global	Both	5-9 years	Pancreatitis	Number	2018	37573.9	62267.6	22203
Incidence	Global	Male	5-9 years	Pancreatitis	Rate	2018	5.28004	8.78102	3.09006
Incidence	Global	Female	5-9 years	Pancreatitis	Rate	2018	5.94749	9.82328	3.51636
Incidence	Global	Both	5-9 years	Pancreatitis	Rate	2018	5.60318	9.28562	3.311
Incidence	Global	Male	5-9 years	Pancreatitis	Number	2019	18314.4	30493	10703.9
Incidence	Global	Female	5-9 years	Pancreatitis	Number	2019	19382	32056.1	11463.9
Incidence	Global	Both	5-9 years	Pancreatitis	Number	2019	37696.5	62549	22251.8
Incidence	Global	Male	5-9 years	Pancreatitis	Rate	2019	5.25752	8.7536	3.07277
Incidence	Global	Female	5-9 years	Pancreatitis	Rate	2019	5.92725	9.80312	3.50578
Incidence	Global	Both	5-9 years	Pancreatitis	Rate	2019	5.5818	9.26177	3.29487
Incidence	Global	Male	5-9 years	Pancreatitis	Number	2020	18406.3	30552.3	10776.7
Incidence	Global	Female	5-9 years	Pancreatitis	Number	2020	19410.7	32159	11413.9
Incidence	Global	Both	5-9 years	Pancreatitis	Number	2020	37817	62711.3	22295.1
Incidence	Global	Male	5-9 years	Pancreatitis	Rate	2020	5.24046	8.69856	3.06823
Incidence	Global	Female	5-9 years	Pancreatitis	Rate	2020	5.88775	9.75463	3.46213
Incidence	Global	Both	5-9 years	Pancreatitis	Rate	2020	5.55386	9.20988	3.2743
Incidence	Global	Male	5-9 years	Pancreatitis	Number	2021	18407.2	30667.4	10771.8
Incidence	Global	Female	5-9 years	Pancreatitis	Number	2021	19466.9	32310.7	11501.5
Incidence	Global	Both	5-9 years	Pancreatitis	Number	2021	37874.1	62978	22343.4
Incidence	Global	Male	5-9 years	Pancreatitis	Rate	2021	5.19278	8.65145	3.03881
Incidence	Global	Female	5-9 years	Pancreatitis	Rate	2021	5.85335	9.71524	3.45829
Incidence	Global	Both	5-9 years	Pancreatitis	Rate	2021	5.51254	9.16639	3.25207
Incidence	Global	Male	10-14 years	Pancreatitis	Number	1992	22640.6	35393.6	13184.7
Incidence	Global	Female	10-14 years	Pancreatitis	Number	1992	23685.8	37231.6	13809.6
Incidence	Global	Both	10-14 years	Pancreatitis	Number	1992	46326.4	72751.3	26959.1
Incidence	Global	Male	10-14 years	Pancreatitis	Rate	1992	8.03288	12.5576	4.67791
Incidence	Global	Female	10-14 years	Pancreatitis	Rate	1992	8.84436	13.9024	5.15654
Incidence	Global	Both	10-14 years	Pancreatitis	Rate	1992	8.42825	13.2358	4.90471
Incidence	Global	Male	10-14 years	Pancreatitis	Number	1993	23065.1	36022.5	13480.1
Incidence	Global	Female	10-14 years	Pancreatitis	Number	1993	24102	37807	14099.9
Incidence	Global	Both	10-14 years	Pancreatitis	Number	1993	47167.1	73967.2	27549.4
Incidence	Global	Male	10-14 years	Pancreatitis	Rate	1993	8.04542	12.5651	4.70205
Incidence	Global	Female	10-14 years	Pancreatitis	Rate	1993	8.86598	13.9074	5.18668
Incidence	Global	Both	10-14 years	Pancreatitis	Rate	1993	8.4448	13.2431	4.93245
Incidence	Global	Male	10-14 years	Pancreatitis	Number	1994	23531.9	36734.7	13797.9
Incidence	Global	Female	10-14 years	Pancreatitis	Number	1994	24541.1	38430.8	14396.6
Incidence	Global	Both	10-14 years	Pancreatitis	Number	1994	48073	75317.6	28170.5
Incidence	Global	Male	10-14 years	Pancreatitis	Rate	1994	8.05809	12.5792	4.72485
Incidence	Global	Female	10-14 years	Pancreatitis	Rate	1994	8.88211	13.9092	5.21053
Incidence	Global	Both	10-14 years	Pancreatitis	Rate	1994	8.45869	13.2525	4.95674
Incidence	Global	Male	10-14 years	Pancreatitis	Number	1995	24021.8	37501	14123.5
Incidence	Global	Female	10-14 years	Pancreatitis	Number	1995	24985.7	39079	14696.6
Incidence	Global	Both	10-14 years	Pancreatitis	Number	1995	49007.5	76751.5	28796.9
Incidence	Global	Male	10-14 years	Pancreatitis	Rate	1995	8.06677	12.5932	4.74282
Incidence	Global	Female	10-14 years	Pancreatitis	Rate	1995	8.88792	13.9012	5.2279
Incidence	Global	Both	10-14 years	Pancreatitis	Rate	1995	8.46553	13.258	4.97437
Incidence	Global	Male	10-14 years	Pancreatitis	Number	1996	24567.3	38279.6	14490.7
Incidence	Global	Female	10-14 years	Pancreatitis	Number	1996	25461	39652.2	15019.8
Incidence	Global	Both	10-14 years	Pancreatitis	Number	1996	50028.3	78096.5	29406.1
Incidence	Global	Male	10-14 years	Pancreatitis	Rate	1996	8.0811	12.5916	4.76653
Incidence	Global	Female	10-14 years	Pancreatitis	Rate	1996	8.88952	13.8443	5.24404
Incidence	Global	Both	10-14 years	Pancreatitis	Rate	1996	8.47326	13.2272	4.98049
Incidence	Global	Male	10-14 years	Pancreatitis	Number	1997	25124.6	38984.6	14882
Incidence	Global	Female	10-14 years	Pancreatitis	Number	1997	25922.8	40142.6	15357.6
Incidence	Global	Both	10-14 years	Pancreatitis	Number	1997	51047.4	79290.8	30220.8
Incidence	Global	Male	10-14 years	Pancreatitis	Rate	1997	8.10129	12.5704	4.79861
Incidence	Global	Female	10-14 years	Pancreatitis	Rate	1997	8.88794	13.7634	5.26551
Incidence	Global	Both	10-14 years	Pancreatitis	Rate	1997	8.48254	13.1757	5.02178
Incidence	Global	Male	10-14 years	Pancreatitis	Number	1998	25609.3	39535.3	15225.4
Incidence	Global	Female	10-14 years	Pancreatitis	Number	1998	26304	40496.3	15671.8
Incidence	Global	Both	10-14 years	Pancreatitis	Number	1998	51913.3	80268.5	31054.7
Incidence	Global	Male	10-14 years	Pancreatitis	Rate	1998	8.11755	12.5318	4.82611
Incidence	Global	Female	10-14 years	Pancreatitis	Rate	1998	8.88078	13.6724	5.29111
Incidence	Global	Both	10-14 years	Pancreatitis	Rate	1998	8.48713	13.1228	5.07703
Incidence	Global	Male	10-14 years	Pancreatitis	Number	1999	25997	39949	15529
Incidence	Global	Female	10-14 years	Pancreatitis	Number	1999	26600.5	40750.9	15906.7
Incidence	Global	Both	10-14 years	Pancreatitis	Number	1999	52597.5	80998.6	31618.2
Incidence	Global	Male	10-14 years	Pancreatitis	Rate	1999	8.13439	12.4999	4.85899
Incidence	Global	Female	10-14 years	Pancreatitis	Rate	1999	8.88026	13.6042	5.31025
Incidence	Global	Both	10-14 years	Pancreatitis	Rate	1999	8.49525	13.0824	5.10678
Incidence	Global	Male	10-14 years	Pancreatitis	Number	2000	26290.1	40290.8	15733.7
Incidence	Global	Female	10-14 years	Pancreatitis	Number	2000	26836.1	40980.3	16078.3
Incidence	Global	Both	10-14 years	Pancreatitis	Number	2000	53126.1	81527.8	32062.1
Incidence	Global	Male	10-14 years	Pancreatitis	Rate	2000	8.161	12.5071	4.88407
Incidence	Global	Female	10-14 years	Pancreatitis	Rate	2000	8.90243	13.5945	5.33371
Incidence	Global	Both	10-14 years	Pancreatitis	Rate	2000	8.51941	13.074	5.14155
Incidence	Global	Male	10-14 years	Pancreatitis	Number	2001	26460.6	40534.5	15852.5
Incidence	Global	Female	10-14 years	Pancreatitis	Number	2001	26989	41243.5	16158.9
Incidence	Global	Both	10-14 years	Pancreatitis	Number	2001	53449.6	82041.7	32230.2
Incidence	Global	Male	10-14 years	Pancreatitis	Rate	2001	8.19935	12.5604	4.91223
Incidence	Global	Female	10-14 years	Pancreatitis	Rate	2001	8.94882	13.6752	5.35784
Incidence	Global	Both	10-14 years	Pancreatitis	Rate	2001	8.56141	13.1412	5.16254
Incidence	Global	Male	10-14 years	Pancreatitis	Number	2002	26527.7	40643.5	15904.3
Incidence	Global	Female	10-14 years	Pancreatitis	Number	2002	27064.2	41392.1	16213.5
Incidence	Global	Both	10-14 years	Pancreatitis	Number	2002	53591.9	82283.5	32242.8
Incidence	Global	Male	10-14 years	Pancreatitis	Rate	2002	8.24219	12.628	4.94149
Incidence	Global	Female	10-14 years	Pancreatitis	Rate	2002	9.00614	13.774	5.39535
Incidence	Global	Both	10-14 years	Pancreatitis	Rate	2002	8.61107	13.2212	5.18072
Incidence	Global	Male	10-14 years	Pancreatitis	Number	2003	26536.2	40670.8	15937.4
Incidence	Global	Female	10-14 years	Pancreatitis	Number	2003	27092	41478.6	16240
Incidence	Global	Both	10-14 years	Pancreatitis	Number	2003	53628.2	82380.8	32203.4
Incidence	Global	Male	10-14 years	Pancreatitis	Rate	2003	8.29025	12.7061	4.97904
Incidence	Global	Female	10-14 years	Pancreatitis	Rate	2003	9.07068	13.8875	5.43732
Incidence	Global	Both	10-14 years	Pancreatitis	Rate	2003	8.66696	13.3137	5.20445
Incidence	Global	Male	10-14 years	Pancreatitis	Number	2004	26518.6	40671.5	15951.1
Incidence	Global	Female	10-14 years	Pancreatitis	Number	2004	27095	41539.3	16215.9
Incidence	Global	Both	10-14 years	Pancreatitis	Number	2004	53613.7	82422	32138.8
Incidence	Global	Male	10-14 years	Pancreatitis	Rate	2004	8.34303	12.7956	5.01837
Incidence	Global	Female	10-14 years	Pancreatitis	Rate	2004	9.13893	14.0109	5.4695
Incidence	Global	Both	10-14 years	Pancreatitis	Rate	2004	8.72713	13.4165	5.2315
Incidence	Global	Male	10-14 years	Pancreatitis	Number	2005	26493.1	40678.9	15918.7
Incidence	Global	Female	10-14 years	Pancreatitis	Number	2005	27085.8	41592.4	16178.2
Incidence	Global	Both	10-14 years	Pancreatitis	Number	2005	53578.9	82455.2	32109.7
Incidence	Global	Male	10-14 years	Pancreatitis	Rate	2005	8.39553	12.8909	5.04456
Incidence	Global	Female	10-14 years	Pancreatitis	Rate	2005	9.2036	14.1329	5.49728
Incidence	Global	Both	10-14 years	Pancreatitis	Rate	2005	8.78548	13.5204	5.26511
Incidence	Global	Male	10-14 years	Pancreatitis	Number	2006	26514.8	40751.9	15911
Incidence	Global	Female	10-14 years	Pancreatitis	Number	2006	27109.9	41629.3	16182.8
Incidence	Global	Both	10-14 years	Pancreatitis	Number	2006	53624.7	82522.8	32104.9
Incidence	Global	Male	10-14 years	Pancreatitis	Rate	2006	8.44476	12.9792	5.06752
Incidence	Global	Female	10-14 years	Pancreatitis	Rate	2006	9.25912	14.218	5.52706
Incidence	Global	Both	10-14 years	Pancreatitis	Rate	2006	8.83772	13.6003	5.2911
Incidence	Global	Male	10-14 years	Pancreatitis	Number	2007	26587.8	40917.9	15930.1
Incidence	Global	Female	10-14 years	Pancreatitis	Number	2007	27174.6	41727.7	16214.3
Incidence	Global	Both	10-14 years	Pancreatitis	Number	2007	53762.4	82742.8	32155.7
Incidence	Global	Male	10-14 years	Pancreatitis	Rate	2007	8.4936	13.0714	5.08893
Incidence	Global	Female	10-14 years	Pancreatitis	Rate	2007	9.30846	14.2935	5.55408
Incidence	Global	Both	10-14 years	Pancreatitis	Rate	2007	8.88682	13.6772	5.31527
Incidence	Global	Male	10-14 years	Pancreatitis	Number	2008	26679.4	41123.1	15969.9
Incidence	Global	Female	10-14 years	Pancreatitis	Number	2008	27257.6	41853.5	16262.3
Incidence	Global	Both	10-14 years	Pancreatitis	Number	2008	53937.1	83029.4	32236.9
Incidence	Global	Male	10-14 years	Pancreatitis	Rate	2008	8.53827	13.1607	5.11088
Incidence	Global	Female	10-14 years	Pancreatitis	Rate	2008	9.3516	14.3592	5.57932
Incidence	Global	Both	10-14 years	Pancreatitis	Rate	2008	8.9308	13.7479	5.33772
Incidence	Global	Male	10-14 years	Pancreatitis	Number	2009	26764.9	41343.8	16012.8
Incidence	Global	Female	10-14 years	Pancreatitis	Number	2009	27344	41983.7	16318.8
Incidence	Global	Both	10-14 years	Pancreatitis	Number	2009	54108.9	83318.2	32326.8
Incidence	Global	Male	10-14 years	Pancreatitis	Rate	2009	8.57232	13.2417	5.12861
Incidence	Global	Female	10-14 years	Pancreatitis	Rate	2009	9.38525	14.41	5.60109
Incidence	Global	Both	10-14 years	Pancreatitis	Rate	2009	8.96473	13.8041	5.35589
Incidence	Global	Male	10-14 years	Pancreatitis	Number	2010	26840.4	41537	16056.7
Incidence	Global	Female	10-14 years	Pancreatitis	Number	2010	27435.1	42117.2	16382.4
Incidence	Global	Both	10-14 years	Pancreatitis	Number	2010	54275.5	83589.7	32429.1
Incidence	Global	Male	10-14 years	Pancreatitis	Rate	2010	8.59343	13.2988	5.14084
Incidence	Global	Female	10-14 years	Pancreatitis	Rate	2010	9.40927	14.4447	5.61858
Incidence	Global	Both	10-14 years	Pancreatitis	Rate	2010	8.98733	13.8414	5.36984
Incidence	Global	Male	10-14 years	Pancreatitis	Number	2011	26903.8	41588.5	16105
Incidence	Global	Female	10-14 years	Pancreatitis	Number	2011	27527.7	42277.8	16428.1
Incidence	Global	Both	10-14 years	Pancreatitis	Number	2011	54431.5	83898.8	32511.9
Incidence	Global	Male	10-14 years	Pancreatitis	Rate	2011	8.60163	13.2966	5.14904
Incidence	Global	Female	10-14 years	Pancreatitis	Rate	2011	9.42408	14.4738	5.62414
Incidence	Global	Both	10-14 years	Pancreatitis	Rate	2011	8.9988	13.8704	5.37497
Incidence	Global	Male	10-14 years	Pancreatitis	Number	2012	26974.4	41695.6	16155.9
Incidence	Global	Female	10-14 years	Pancreatitis	Number	2012	27632.5	42466.6	16483.4
Incidence	Global	Both	10-14 years	Pancreatitis	Number	2012	54606.9	84240.9	32622.3
Incidence	Global	Male	10-14 years	Pancreatitis	Rate	2012	8.59958	13.2928	5.15057
Incidence	Global	Female	10-14 years	Pancreatitis	Rate	2012	9.42971	14.4919	5.62505
Incidence	Global	Both	10-14 years	Pancreatitis	Rate	2012	9.00053	13.8849	5.37694
Incidence	Global	Male	10-14 years	Pancreatitis	Number	2013	27072.6	41853.1	16213.6
Incidence	Global	Female	10-14 years	Pancreatitis	Number	2013	27768.3	42713.2	16560.4
Incidence	Global	Both	10-14 years	Pancreatitis	Number	2013	54840.9	84686.2	32783.5
Incidence	Global	Male	10-14 years	Pancreatitis	Rate	2013	8.59085	13.2811	5.145
Incidence	Global	Female	10-14 years	Pancreatitis	Rate	2013	9.42833	14.5027	5.62284
Incidence	Global	Both	10-14 years	Pancreatitis	Rate	2013	8.99544	13.8909	5.3774
Incidence	Global	Male	10-14 years	Pancreatitis	Number	2014	27208.6	42071	16296
Incidence	Global	Female	10-14 years	Pancreatitis	Number	2014	27941.1	43023.9	16664.3
Incidence	Global	Both	10-14 years	Pancreatitis	Number	2014	55149.7	85260.6	32982.6
Incidence	Global	Male	10-14 years	Pancreatitis	Rate	2014	8.57847	13.2644	5.13789
Incidence	Global	Female	10-14 years	Pancreatitis	Rate	2014	9.4212	14.5068	5.61887
Incidence	Global	Both	10-14 years	Pancreatitis	Rate	2014	8.98569	13.8917	5.37395
Incidence	Global	Male	10-14 years	Pancreatitis	Number	2015	27378.5	42347.1	16395.3
Incidence	Global	Female	10-14 years	Pancreatitis	Number	2015	28139.3	43378.4	16785.8
Incidence	Global	Both	10-14 years	Pancreatitis	Number	2015	55517.8	85938.4	33179
Incidence	Global	Male	10-14 years	Pancreatitis	Rate	2015	8.5621	13.2433	5.12731
Incidence	Global	Female	10-14 years	Pancreatitis	Rate	2015	9.40557	14.4992	5.61066
Incidence	Global	Both	10-14 years	Pancreatitis	Rate	2015	8.96981	13.8848	5.36061
Incidence	Global	Male	10-14 years	Pancreatitis	Number	2016	27584.8	42631.2	16504.8
Incidence	Global	Female	10-14 years	Pancreatitis	Number	2016	28394.2	43733.8	16923.9
Incidence	Global	Both	10-14 years	Pancreatitis	Number	2016	55979	86613.3	33458.7
Incidence	Global	Male	10-14 years	Pancreatitis	Rate	2016	8.53716	13.1939	5.10803
Incidence	Global	Female	10-14 years	Pancreatitis	Rate	2016	9.38594	14.4566	5.59434
Incidence	Global	Both	10-14 years	Pancreatitis	Rate	2016	8.94758	13.8441	5.34797
Incidence	Global	Male	10-14 years	Pancreatitis	Number	2017	27822.2	42975	16630.9
Incidence	Global	Female	10-14 years	Pancreatitis	Number	2017	28710.7	44197.9	17105.6
Incidence	Global	Both	10-14 years	Pancreatitis	Number	2017	56532.9	87458.3	33776.1
Incidence	Global	Male	10-14 years	Pancreatitis	Rate	2017	8.50149	13.1317	5.08184
Incidence	Global	Female	10-14 years	Pancreatitis	Rate	2017	9.36405	14.4152	5.57903
Incidence	Global	Both	10-14 years	Pancreatitis	Rate	2017	8.91872	13.7976	5.32856
Incidence	Global	Male	10-14 years	Pancreatitis	Number	2018	28082.5	43371.3	16772.8
Incidence	Global	Female	10-14 years	Pancreatitis	Number	2018	29047.6	44711.3	17301
Incidence	Global	Both	10-14 years	Pancreatitis	Number	2018	57130.2	88339.8	34105
Incidence	Global	Male	10-14 years	Pancreatitis	Rate	2018	8.46056	13.0667	5.05323
Incidence	Global	Female	10-14 years	Pancreatitis	Rate	2018	9.33477	14.3684	5.55987
Incidence	Global	Both	10-14 years	Pancreatitis	Rate	2018	8.88356	13.7365	5.30322
Incidence	Global	Male	10-14 years	Pancreatitis	Number	2019	28355.9	43828.3	16926.2
Incidence	Global	Female	10-14 years	Pancreatitis	Number	2019	29359.7	45187.5	17484.6
Incidence	Global	Both	10-14 years	Pancreatitis	Number	2019	57715.5	89170.7	34430.3
Incidence	Global	Male	10-14 years	Pancreatitis	Rate	2019	8.4231	13.0192	5.02793
Incidence	Global	Female	10-14 years	Pancreatitis	Rate	2019	9.29665	14.3085	5.53645
Incidence	Global	Both	10-14 years	Pancreatitis	Rate	2019	8.84593	13.667	5.27705
Incidence	Global	Male	10-14 years	Pancreatitis	Number	2020	28656.7	44093.1	17070.8
Incidence	Global	Female	10-14 years	Pancreatitis	Number	2020	29562	45583	17551
Incidence	Global	Both	10-14 years	Pancreatitis	Number	2020	58218.8	89934	34601.6
Incidence	Global	Male	10-14 years	Pancreatitis	Rate	2020	8.41147	12.9424	5.01071
Incidence	Global	Female	10-14 years	Pancreatitis	Rate	2020	9.24294	14.2521	5.48755
Incidence	Global	Both	10-14 years	Pancreatitis	Rate	2020	8.81408	13.6156	5.23855
Incidence	Global	Male	10-14 years	Pancreatitis	Number	2021	28770.4	44439.8	17184.4
Incidence	Global	Female	10-14 years	Pancreatitis	Number	2021	29845.7	45906	17755
Incidence	Global	Both	10-14 years	Pancreatitis	Number	2021	58616.1	90503.4	35034
Incidence	Global	Male	10-14 years	Pancreatitis	Rate	2021	8.37055	12.9295	4.99968
Incidence	Global	Female	10-14 years	Pancreatitis	Rate	2021	9.24227	14.2156	5.49816
Incidence	Global	Both	10-14 years	Pancreatitis	Rate	2021	8.79282	13.5761	5.25534
Incidence	Global	Male	15-19 years	Pancreatitis	Number	1992	32427.8	47730	20221.8
Incidence	Global	Female	15-19 years	Pancreatitis	Number	1992	31035.8	45675.6	18985.4
Incidence	Global	Both	15-19 years	Pancreatitis	Number	1992	63463.6	92811.6	39304.2
Incidence	Global	Male	15-19 years	Pancreatitis	Rate	1992	12.3592	18.1914	7.70717
Incidence	Global	Female	15-19 years	Pancreatitis	Rate	1992	12.1748	17.9178	7.44764
Incidence	Global	Both	15-19 years	Pancreatitis	Rate	1992	12.2683	17.9417	7.59802
Incidence	Global	Male	15-19 years	Pancreatitis	Number	1993	32548.8	47753.5	20351.9
Incidence	Global	Female	15-19 years	Pancreatitis	Number	1993	31219	45796.1	19248.4
Incidence	Global	Both	15-19 years	Pancreatitis	Number	1993	63767.8	92980.4	39607.2
Incidence	Global	Male	15-19 years	Pancreatitis	Rate	1993	12.4068	18.2024	7.75761
Incidence	Global	Female	15-19 years	Pancreatitis	Rate	1993	12.2446	17.962	7.54954
Incidence	Global	Both	15-19 years	Pancreatitis	Rate	1993	12.3269	17.9739	7.6564
Incidence	Global	Male	15-19 years	Pancreatitis	Number	1994	32772.4	47936.8	20543.3
Incidence	Global	Female	15-19 years	Pancreatitis	Number	1994	31482.5	46055	19551.6
Incidence	Global	Both	15-19 years	Pancreatitis	Number	1994	64254.9	93448	40007.4
Incidence	Global	Male	15-19 years	Pancreatitis	Rate	1994	12.4441	18.2022	7.80054
Incidence	Global	Female	15-19 years	Pancreatitis	Rate	1994	12.3035	17.9985	7.64085
Incidence	Global	Both	15-19 years	Pancreatitis	Rate	1994	12.3748	17.9971	7.70499
Incidence	Global	Male	15-19 years	Pancreatitis	Number	1995	33131.1	48337.5	20816.8
Incidence	Global	Female	15-19 years	Pancreatitis	Number	1995	31835.7	46470.7	19841.7
Incidence	Global	Both	15-19 years	Pancreatitis	Number	1995	64966.8	94286.6	40596.5
Incidence	Global	Male	15-19 years	Pancreatitis	Rate	1995	12.4686	18.1914	7.83422
Incidence	Global	Female	15-19 years	Pancreatitis	Rate	1995	12.3452	18.0204	7.69419
Incidence	Global	Both	15-19 years	Pancreatitis	Rate	1995	12.4078	18.0076	7.75342
Incidence	Global	Male	15-19 years	Pancreatitis	Number	1996	33592.1	48934.7	21153.2
Incidence	Global	Female	15-19 years	Pancreatitis	Number	1996	32371	47142.7	20286.1
Incidence	Global	Both	15-19 years	Pancreatitis	Number	1996	65963.1	95562.4	41446
Incidence	Global	Male	15-19 years	Pancreatitis	Rate	1996	12.4822	18.1832	7.86014
Incidence	Global	Female	15-19 years	Pancreatitis	Rate	1996	12.4168	18.0829	7.7813
Incidence	Global	Both	15-19 years	Pancreatitis	Rate	1996	12.45	18.0367	7.82262
Incidence	Global	Male	15-19 years	Pancreatitis	Number	1997	34190.7	49666.7	21620
Incidence	Global	Female	15-19 years	Pancreatitis	Number	1997	33171.9	48131.1	20953.6
Incidence	Global	Both	15-19 years	Pancreatitis	Number	1997	67362.7	97341.9	42611
Incidence	Global	Male	15-19 years	Pancreatitis	Rate	1997	12.5099	18.1723	7.91044
Incidence	Global	Female	15-19 years	Pancreatitis	Rate	1997	12.5567	18.2192	7.93162
Incidence	Global	Both	15-19 years	Pancreatitis	Rate	1997	12.5329	18.1105	7.9278
Incidence	Global	Male	15-19 years	Pancreatitis	Number	1998	34952.2	50584.9	22202.8
Incidence	Global	Female	15-19 years	Pancreatitis	Number	1998	34158.1	49379.2	21766.2
Incidence	Global	Both	15-19 years	Pancreatitis	Number	1998	69110.3	99598.4	44054.9
Incidence	Global	Male	15-19 years	Pancreatitis	Rate	1998	12.5585	18.1754	7.97759
Incidence	Global	Female	15-19 years	Pancreatitis	Rate	1998	12.7294	18.4017	8.11143
Incidence	Global	Both	15-19 years	Pancreatitis	Rate	1998	12.6424	18.2196	8.059
Incidence	Global	Male	15-19 years	Pancreatitis	Number	1999	35827.7	51643.4	22841.5
Incidence	Global	Female	15-19 years	Pancreatitis	Number	1999	35185.4	50745.2	22517.3
Incidence	Global	Both	15-19 years	Pancreatitis	Number	1999	71013.1	102117	45388.9
Incidence	Global	Male	15-19 years	Pancreatitis	Rate	1999	12.6162	18.1854	8.04328
Incidence	Global	Female	15-19 years	Pancreatitis	Rate	1999	12.8818	18.5784	8.24385
Incidence	Global	Both	15-19 years	Pancreatitis	Rate	1999	12.7464	18.3294	8.14702
Incidence	Global	Male	15-19 years	Pancreatitis	Number	2000	36767.2	52833.4	23427.6
Incidence	Global	Female	15-19 years	Pancreatitis	Number	2000	36103.4	52054.6	23220.6
Incidence	Global	Both	15-19 years	Pancreatitis	Number	2000	72870.6	104675	46587.3
Incidence	Global	Male	15-19 years	Pancreatitis	Rate	2000	12.669	18.2049	8.0725
Incidence	Global	Female	15-19 years	Pancreatitis	Rate	2000	12.9597	18.6855	8.33526
Incidence	Global	Both	15-19 years	Pancreatitis	Rate	2000	12.8114	18.4029	8.1905
Incidence	Global	Male	15-19 years	Pancreatitis	Number	2001	37746.8	54247.7	24033
Incidence	Global	Female	15-19 years	Pancreatitis	Number	2001	36933.5	53287.1	23730.8
Incidence	Global	Both	15-19 years	Pancreatitis	Number	2001	74680.3	107266	47668.2
Incidence	Global	Male	15-19 years	Pancreatitis	Rate	2001	12.7065	18.2611	8.09009
Incidence	Global	Female	15-19 years	Pancreatitis	Rate	2001	12.9692	18.7118	8.3331
Incidence	Global	Both	15-19 years	Pancreatitis	Rate	2001	12.8351	18.4355	8.19258
Incidence	Global	Male	15-19 years	Pancreatitis	Number	2002	38660.6	55578.1	24594.8
Incidence	Global	Female	15-19 years	Pancreatitis	Number	2002	37710.8	54476	24169.4
Incidence	Global	Both	15-19 years	Pancreatitis	Number	2002	76371.4	109763	48666.7
Incidence	Global	Male	15-19 years	Pancreatitis	Rate	2002	12.7215	18.2882	8.09304
Incidence	Global	Female	15-19 years	Pancreatitis	Rate	2002	12.9556	18.7153	8.30344
Incidence	Global	Both	15-19 years	Pancreatitis	Rate	2002	12.836	18.4483	8.17959
Incidence	Global	Male	15-19 years	Pancreatitis	Number	2003	39428.8	56706.5	25069.1
Incidence	Global	Female	15-19 years	Pancreatitis	Number	2003	38374.4	55500.1	24511.6
Incidence	Global	Both	15-19 years	Pancreatitis	Number	2003	77803.2	111940	49494.3
Incidence	Global	Male	15-19 years	Pancreatitis	Rate	2003	12.7196	18.2933	8.08721
Incidence	Global	Female	15-19 years	Pancreatitis	Rate	2003	12.9339	18.7059	8.26149
Incidence	Global	Both	15-19 years	Pancreatitis	Rate	2003	12.8244	18.4512	8.15818
Incidence	Global	Male	15-19 years	Pancreatitis	Number	2004	40025.1	57593	25430.8
Incidence	Global	Female	15-19 years	Pancreatitis	Number	2004	38904.8	56294.1	24796.1
Incidence	Global	Both	15-19 years	Pancreatitis	Number	2004	78929.8	113681	50125.7
Incidence	Global	Male	15-19 years	Pancreatitis	Rate	2004	12.7142	18.2948	8.07826
Incidence	Global	Female	15-19 years	Pancreatitis	Rate	2004	12.9218	18.6975	8.23579
Incidence	Global	Both	15-19 years	Pancreatitis	Rate	2004	12.8157	18.4582	8.13884
Incidence	Global	Male	15-19 years	Pancreatitis	Number	2005	40432.4	58207.8	25668.8
Incidence	Global	Female	15-19 years	Pancreatitis	Number	2005	39287.4	56897.9	25009.3
Incidence	Global	Both	15-19 years	Pancreatitis	Number	2005	79719.8	114926	50545.9
Incidence	Global	Male	15-19 years	Pancreatitis	Rate	2005	12.7162	18.3067	8.073
Incidence	Global	Female	15-19 years	Pancreatitis	Rate	2005	12.9314	18.7279	8.23179
Incidence	Global	Both	15-19 years	Pancreatitis	Rate	2005	12.8214	18.4836	8.12933
Incidence	Global	Male	15-19 years	Pancreatitis	Number	2006	40633.1	58441.8	25813.7
Incidence	Global	Female	15-19 years	Pancreatitis	Number	2006	39500	57242.7	25187.2
Incidence	Global	Both	15-19 years	Pancreatitis	Number	2006	80133.2	115618	50824.9
Incidence	Global	Male	15-19 years	Pancreatitis	Rate	2006	12.7373	18.3198	8.09183
Incidence	Global	Female	15-19 years	Pancreatitis	Rate	2006	12.9698	18.7956	8.27019
Incidence	Global	Both	15-19 years	Pancreatitis	Rate	2006	12.8508	18.5414	8.15071
Incidence	Global	Male	15-19 years	Pancreatitis	Number	2007	40682.8	58552.1	25863.9
Incidence	Global	Female	15-19 years	Pancreatitis	Number	2007	39587.5	57416.3	25296.3
Incidence	Global	Both	15-19 years	Pancreatitis	Number	2007	80270.4	115961	50964.9
Incidence	Global	Male	15-19 years	Pancreatitis	Rate	2007	12.7743	18.3852	8.12121
Incidence	Global	Female	15-19 years	Pancreatitis	Rate	2007	13.0309	18.8996	8.32674
Incidence	Global	Both	15-19 years	Pancreatitis	Rate	2007	12.8996	18.6352	8.19017
Incidence	Global	Male	15-19 years	Pancreatitis	Number	2008	40644.3	58601.8	25864.1
Incidence	Global	Female	15-19 years	Pancreatitis	Number	2008	39601.9	57463.4	25356
Incidence	Global	Both	15-19 years	Pancreatitis	Number	2008	80246.3	116086	50994.3
Incidence	Global	Male	15-19 years	Pancreatitis	Rate	2008	12.8235	18.4892	8.16027
Incidence	Global	Female	15-19 years	Pancreatitis	Rate	2008	13.11	19.023	8.39398
Incidence	Global	Both	15-19 years	Pancreatitis	Rate	2008	12.9633	18.753	8.23783
Incidence	Global	Male	15-19 years	Pancreatitis	Number	2009	40560.9	58584.4	25799.7
Incidence	Global	Female	15-19 years	Pancreatitis	Number	2009	39587.2	57453.1	25382.9
Incidence	Global	Both	15-19 years	Pancreatitis	Number	2009	80148.1	116039	50958.4
Incidence	Global	Male	15-19 years	Pancreatitis	Rate	2009	12.8818	18.6059	8.19377
Incidence	Global	Female	15-19 years	Pancreatitis	Rate	2009	13.2027	19.1611	8.46542
Incidence	Global	Both	15-19 years	Pancreatitis	Rate	2009	13.0383	18.8769	8.28979
Incidence	Global	Male	15-19 years	Pancreatitis	Number	2010	40439.2	58521.3	25708.5
Incidence	Global	Female	15-19 years	Pancreatitis	Number	2010	39558.4	57421	25353.3
Incidence	Global	Both	15-19 years	Pancreatitis	Number	2010	79997.5	115865	50871.1
Incidence	Global	Male	15-19 years	Pancreatitis	Rate	2010	12.94	18.7261	8.22641
Incidence	Global	Female	15-19 years	Pancreatitis	Rate	2010	13.2997	19.3052	8.52389
Incidence	Global	Both	15-19 years	Pancreatitis	Rate	2010	13.1154	18.9958	8.34021
Incidence	Global	Male	15-19 years	Pancreatitis	Number	2011	40355.4	58493.2	25651.5
Incidence	Global	Female	15-19 years	Pancreatitis	Number	2011	39587.3	57470.2	25344.6
Incidence	Global	Both	15-19 years	Pancreatitis	Number	2011	79942.7	115869	50849.6
Incidence	Global	Male	15-19 years	Pancreatitis	Rate	2011	12.986	18.8226	8.25443
Incidence	Global	Female	15-19 years	Pancreatitis	Rate	2011	13.3922	19.4419	8.57397
Incidence	Global	Both	15-19 years	Pancreatitis	Rate	2011	13.184	19.1089	8.38604
Incidence	Global	Male	15-19 years	Pancreatitis	Number	2012	40336	58564.4	25634.1
Incidence	Global	Female	15-19 years	Pancreatitis	Number	2012	39692.3	57642.8	25360.3
Incidence	Global	Both	15-19 years	Pancreatitis	Number	2012	80028.3	116087	50905.9
Incidence	Global	Male	15-19 years	Pancreatitis	Rate	2012	13.0212	18.9056	8.27512
Incidence	Global	Female	15-19 years	Pancreatitis	Rate	2012	13.4781	19.5735	8.61149
Incidence	Global	Both	15-19 years	Pancreatitis	Rate	2012	13.2439	19.2112	8.42442
Incidence	Global	Male	15-19 years	Pancreatitis	Number	2013	40351.4	58672	25641.1
Incidence	Global	Female	15-19 years	Pancreatitis	Number	2013	39834.1	57855.7	25438.4
Incidence	Global	Both	15-19 years	Pancreatitis	Number	2013	80185.5	116402	50930.1
Incidence	Global	Male	15-19 years	Pancreatitis	Rate	2013	13.0487	18.9732	8.29176
Incidence	Global	Female	15-19 years	Pancreatitis	Rate	2013	13.5564	19.6895	8.6572
Incidence	Global	Both	15-19 years	Pancreatitis	Rate	2013	13.2961	19.3013	8.44504
Incidence	Global	Male	15-19 years	Pancreatitis	Number	2014	40380.4	58774.3	25660.5
Incidence	Global	Female	15-19 years	Pancreatitis	Number	2014	39981.2	58058.3	25526.7
Incidence	Global	Both	15-19 years	Pancreatitis	Number	2014	80361.6	116722	50975.9
Incidence	Global	Male	15-19 years	Pancreatitis	Rate	2014	13.068	19.0206	8.30428
Incidence	Global	Female	15-19 years	Pancreatitis	Rate	2014	13.6222	19.7814	8.69736
Incidence	Global	Both	15-19 years	Pancreatitis	Rate	2014	13.338	19.3729	8.46069
Incidence	Global	Male	15-19 years	Pancreatitis	Number	2015	40446.4	58894.3	25699.9
Incidence	Global	Female	15-19 years	Pancreatitis	Number	2015	40136.6	58263.8	25622.5
Incidence	Global	Both	15-19 years	Pancreatitis	Number	2015	80583	117071	51069.7
Incidence	Global	Male	15-19 years	Pancreatitis	Rate	2015	13.0815	19.0481	8.31207
Incidence	Global	Female	15-19 years	Pancreatitis	Rate	2015	13.6728	19.8479	8.72846
Incidence	Global	Both	15-19 years	Pancreatitis	Rate	2015	13.3695	19.4232	8.47293
Incidence	Global	Male	15-19 years	Pancreatitis	Number	2016	40536.3	59037.6	25698.3
Incidence	Global	Female	15-19 years	Pancreatitis	Number	2016	40318	58557.8	25720.4
Incidence	Global	Both	15-19 years	Pancreatitis	Number	2016	80854.3	117471	51167.5
Incidence	Global	Male	15-19 years	Pancreatitis	Rate	2016	13.0893	19.0634	8.29807
Incidence	Global	Female	15-19 years	Pancreatitis	Rate	2016	13.7188	19.9251	8.75172
Incidence	Global	Both	15-19 years	Pancreatitis	Rate	2016	13.3958	19.4624	8.47734
Incidence	Global	Male	15-19 years	Pancreatitis	Number	2017	40650.9	59189.3	25719.9
Incidence	Global	Female	15-19 years	Pancreatitis	Number	2017	40546.5	58906.1	25835.4
Incidence	Global	Both	15-19 years	Pancreatitis	Number	2017	81197.3	117948	51320.1
Incidence	Global	Male	15-19 years	Pancreatitis	Rate	2017	13.0885	19.0574	8.28112
Incidence	Global	Female	15-19 years	Pancreatitis	Rate	2017	13.7628	19.9947	8.76938
Incidence	Global	Both	15-19 years	Pancreatitis	Rate	2017	13.4168	19.4893	8.47995
Incidence	Global	Male	15-19 years	Pancreatitis	Number	2018	40816.5	59406.5	25786.1
Incidence	Global	Female	15-19 years	Pancreatitis	Number	2018	40812.2	59306.9	25970.4
Incidence	Global	Both	15-19 years	Pancreatitis	Number	2018	81628.7	118556	51526.7
Incidence	Global	Male	15-19 years	Pancreatitis	Rate	2018	13.0803	19.0378	8.26359
Incidence	Global	Female	15-19 years	Pancreatitis	Rate	2018	13.793	20.0435	8.77704
Incidence	Global	Both	15-19 years	Pancreatitis	Rate	2018	13.4272	19.5014	8.47569
Incidence	Global	Male	15-19 years	Pancreatitis	Number	2019	41047.8	59728.4	25906.8
Incidence	Global	Female	15-19 years	Pancreatitis	Number	2019	41087.8	59731.9	26114.6
Incidence	Global	Both	15-19 years	Pancreatitis	Number	2019	82135.7	119299	51780.4
Incidence	Global	Male	15-19 years	Pancreatitis	Rate	2019	13.0662	19.0126	8.24657
Incidence	Global	Female	15-19 years	Pancreatitis	Rate	2019	13.7965	20.0568	8.7688
Incidence	Global	Both	15-19 years	Pancreatitis	Rate	2019	13.4216	19.4943	8.46134
Incidence	Global	Male	15-19 years	Pancreatitis	Number	2020	41356.2	60250.2	26192.2
Incidence	Global	Female	15-19 years	Pancreatitis	Number	2020	41301.9	59927.4	25995.6
Incidence	Global	Both	15-19 years	Pancreatitis	Number	2020	82658.1	120303	52162.2
Incidence	Global	Male	15-19 years	Pancreatitis	Rate	2020	13.0523	19.0154	8.26643
Incidence	Global	Female	15-19 years	Pancreatitis	Rate	2020	13.7521	19.9537	8.65562
Incidence	Global	Both	15-19 years	Pancreatitis	Rate	2020	13.3928	19.4923	8.45167
Incidence	Global	Male	15-19 years	Pancreatitis	Number	2021	41622.1	60711.9	26316.3
Incidence	Global	Female	15-19 years	Pancreatitis	Number	2021	41802.9	60750.9	26502.8
Incidence	Global	Both	15-19 years	Pancreatitis	Number	2021	83425.1	121435	52723
Incidence	Global	Male	15-19 years	Pancreatitis	Rate	2021	12.9935	18.9529	8.21537
Incidence	Global	Female	15-19 years	Pancreatitis	Rate	2021	13.7668	20.0069	8.72806
Incidence	Global	Both	15-19 years	Pancreatitis	Rate	2021	13.3698	19.4614	8.44948
Incidence	Global	Male	20-24 years	Pancreatitis	Number	1992	48572.3	72810.4	31285.3
Incidence	Global	Female	20-24 years	Pancreatitis	Number	1992	40279.4	59960.5	25996.5
Incidence	Global	Both	20-24 years	Pancreatitis	Number	1992	88851.6	134367	57143.3
Incidence	Global	Male	20-24 years	Pancreatitis	Rate	1992	19.2121	28.7992	12.3745
Incidence	Global	Female	20-24 years	Pancreatitis	Rate	1992	16.2531	24.1946	10.4898
Incidence	Global	Both	20-24 years	Pancreatitis	Rate	1992	17.7474	26.8386	11.4139
Incidence	Global	Male	20-24 years	Pancreatitis	Number	1993	48987.5	73237.3	31676.9
Incidence	Global	Female	20-24 years	Pancreatitis	Number	1993	40630	60287.7	26325.1
Incidence	Global	Both	20-24 years	Pancreatitis	Number	1993	89617.5	135211	57913.8
Incidence	Global	Male	20-24 years	Pancreatitis	Rate	1993	19.2913	28.8409	12.4744
Incidence	Global	Female	20-24 years	Pancreatitis	Rate	1993	16.3036	24.1917	10.5635
Incidence	Global	Both	20-24 years	Pancreatitis	Rate	1993	17.8115	26.8732	11.5104
Incidence	Global	Male	20-24 years	Pancreatitis	Number	1994	49202.1	73377	31926.3
Incidence	Global	Female	20-24 years	Pancreatitis	Number	1994	40864.7	60496.1	26556.4
Incidence	Global	Both	20-24 years	Pancreatitis	Number	1994	90066.9	135589	58440.3
Incidence	Global	Male	20-24 years	Pancreatitis	Rate	1994	19.3625	28.876	12.5639
Incidence	Global	Female	20-24 years	Pancreatitis	Rate	1994	16.334	24.1809	10.6149
Incidence	Global	Both	20-24 years	Pancreatitis	Rate	1994	17.86	26.887	11.5886
Incidence	Global	Male	20-24 years	Pancreatitis	Number	1995	49249.5	73284.1	32049.3
Incidence	Global	Female	20-24 years	Pancreatitis	Number	1995	40999.2	60594.7	26697
Incidence	Global	Both	20-24 years	Pancreatitis	Number	1995	90248.7	135602	58741.8
Incidence	Global	Male	20-24 years	Pancreatitis	Rate	1995	19.4143	28.8887	12.6339
Incidence	Global	Female	20-24 years	Pancreatitis	Rate	1995	16.3494	24.1636	10.6461
Incidence	Global	Both	20-24 years	Pancreatitis	Rate	1995	17.8907	26.8813	11.6448
Incidence	Global	Male	20-24 years	Pancreatitis	Number	1996	49006.8	72635.6	31947.5
Incidence	Global	Female	20-24 years	Pancreatitis	Number	1996	41054.9	60524.8	26894.4
Incidence	Global	Both	20-24 years	Pancreatitis	Number	1996	90061.7	134939	58705.1
Incidence	Global	Male	20-24 years	Pancreatitis	Rate	1996	19.3757	28.7178	12.631
Incidence	Global	Female	20-24 years	Pancreatitis	Rate	1996	16.3603	24.1191	10.7174
Incidence	Global	Both	20-24 years	Pancreatitis	Rate	1996	17.874	26.7805	11.6508
Incidence	Global	Male	20-24 years	Pancreatitis	Number	1997	48565.7	71683.9	31775.9
Incidence	Global	Female	20-24 years	Pancreatitis	Number	1997	41194.2	60431.6	27113.4
Incidence	Global	Both	20-24 years	Pancreatitis	Number	1997	89759.9	133787	58727.7
Incidence	Global	Male	20-24 years	Pancreatitis	Rate	1997	19.2541	28.4194	12.5977
Incidence	Global	Female	20-24 years	Pancreatitis	Rate	1997	16.4141	24.0794	10.8035
Incidence	Global	Both	20-24 years	Pancreatitis	Rate	1997	17.8377	26.587	11.6708
Incidence	Global	Male	20-24 years	Pancreatitis	Number	1998	48273.9	70933.5	31741.8
Incidence	Global	Female	20-24 years	Pancreatitis	Number	1998	41535	60576.6	27509.5
Incidence	Global	Both	20-24 years	Pancreatitis	Number	1998	89808.9	133029	59029.7
Incidence	Global	Male	20-24 years	Pancreatitis	Rate	1998	19.1379	28.1212	12.5838
Incidence	Global	Female	20-24 years	Pancreatitis	Rate	1998	16.5223	24.0969	10.9431
Incidence	Global	Both	20-24 years	Pancreatitis	Rate	1998	17.8323	26.4141	11.7208
Incidence	Global	Male	20-24 years	Pancreatitis	Number	1999	48360.7	70798.5	32005.8
Incidence	Global	Female	20-24 years	Pancreatitis	Number	1999	42105.4	61092.6	28035.6
Incidence	Global	Both	20-24 years	Pancreatitis	Number	1999	90466.1	133276	59758.3
Incidence	Global	Male	20-24 years	Pancreatitis	Rate	1999	19.0798	27.9323	12.6273
Incidence	Global	Female	20-24 years	Pancreatitis	Rate	1999	16.6617	24.1752	11.0941
Incidence	Global	Both	20-24 years	Pancreatitis	Rate	1999	17.8726	26.33	11.8059
Incidence	Global	Male	20-24 years	Pancreatitis	Number	2000	48951.1	71530.4	32519.6
Incidence	Global	Female	20-24 years	Pancreatitis	Number	2000	42849.6	61989.7	28590
Incidence	Global	Both	20-24 years	Pancreatitis	Number	2000	91800.7	134872	60794.8
Incidence	Global	Male	20-24 years	Pancreatitis	Rate	2000	19.123	27.9437	12.704
Incidence	Global	Female	20-24 years	Pancreatitis	Rate	2000	16.8008	24.3054	11.2098
Incidence	Global	Both	20-24 years	Pancreatitis	Rate	2000	17.964	26.3925	11.8966
Incidence	Global	Male	20-24 years	Pancreatitis	Number	2001	49879.1	72875	33177.5
Incidence	Global	Female	20-24 years	Pancreatitis	Number	2001	43665.7	63126.3	29165.4
Incidence	Global	Both	20-24 years	Pancreatitis	Number	2001	93544.9	137468	61948.8
Incidence	Global	Male	20-24 years	Pancreatitis	Rate	2001	19.229	28.0943	12.7904
Incidence	Global	Female	20-24 years	Pancreatitis	Rate	2001	16.9193	24.4597	11.3008
Incidence	Global	Both	20-24 years	Pancreatitis	Rate	2001	18.0771	26.565	11.9713
Incidence	Global	Male	20-24 years	Pancreatitis	Number	2002	50978.3	74467.9	33949.9
Incidence	Global	Female	20-24 years	Pancreatitis	Number	2002	44539.4	64368.8	29754.4
Incidence	Global	Both	20-24 years	Pancreatitis	Number	2002	95517.7	140407	63245.5
Incidence	Global	Male	20-24 years	Pancreatitis	Rate	2002	19.3397	28.2509	12.8796
Incidence	Global	Female	20-24 years	Pancreatitis	Rate	2002	17.0143	24.5893	11.3664
Incidence	Global	Both	20-24 years	Pancreatitis	Rate	2002	18.181	26.7254	12.0383
Incidence	Global	Male	20-24 years	Pancreatitis	Number	2003	52217.8	76273.8	34814.1
Incidence	Global	Female	20-24 years	Pancreatitis	Number	2003	45469.2	65720.1	30376.5
Incidence	Global	Both	20-24 years	Pancreatitis	Number	2003	97687.1	143624	64667.5
Incidence	Global	Male	20-24 years	Pancreatitis	Rate	2003	19.444	28.4016	12.9635
Incidence	Global	Female	20-24 years	Pancreatitis	Rate	2003	17.08	24.687	11.4106
Incidence	Global	Both	20-24 years	Pancreatitis	Rate	2003	18.2672	26.8573	12.0926
Incidence	Global	Male	20-24 years	Pancreatitis	Number	2004	53508.1	78182.6	35707.1
Incidence	Global	Female	20-24 years	Pancreatitis	Number	2004	46411.7	67112.3	30996.1
Incidence	Global	Both	20-24 years	Pancreatitis	Number	2004	99919.8	146942	66124.9
Incidence	Global	Male	20-24 years	Pancreatitis	Rate	2004	19.5158	28.5152	13.0233
Incidence	Global	Female	20-24 years	Pancreatitis	Rate	2004	17.1015	24.7291	11.4213
Incidence	Global	Both	20-24 years	Pancreatitis	Rate	2004	18.3148	26.9339	12.1204
Incidence	Global	Male	20-24 years	Pancreatitis	Number	2005	54780.9	80105.8	36577.3
Incidence	Global	Female	20-24 years	Pancreatitis	Number	2005	47342	68502.4	31592.6
Incidence	Global	Both	20-24 years	Pancreatitis	Number	2005	102123	150261	67563.1
Incidence	Global	Male	20-24 years	Pancreatitis	Rate	2005	19.536	28.5675	13.0443
Incidence	Global	Female	20-24 years	Pancreatitis	Rate	2005	17.0709	24.7011	11.3919
Incidence	Global	Both	20-24 years	Pancreatitis	Rate	2005	18.3103	26.9413	12.1139
Incidence	Global	Male	20-24 years	Pancreatitis	Number	2006	56084.4	82029.2	37383.4
Incidence	Global	Female	20-24 years	Pancreatitis	Number	2006	48288	70004.4	32192.7
Incidence	Global	Both	20-24 years	Pancreatitis	Number	2006	104372	153696	68940.7
Incidence	Global	Male	20-24 years	Pancreatitis	Rate	2006	19.5162	28.5444	13.0086
Incidence	Global	Female	20-24 years	Pancreatitis	Rate	2006	16.9974	24.6417	11.3319
Incidence	Global	Both	20-24 years	Pancreatitis	Rate	2006	18.264	26.8952	12.0639
Incidence	Global	Male	20-24 years	Pancreatitis	Number	2007	57334.3	83885.3	38154.3
Incidence	Global	Female	20-24 years	Pancreatitis	Number	2007	49182.2	71441.7	32758.4
Incidence	Global	Both	20-24 years	Pancreatitis	Number	2007	106516	156992	70250.4
Incidence	Global	Male	20-24 years	Pancreatitis	Rate	2007	19.4695	28.4857	12.9564
Incidence	Global	Female	20-24 years	Pancreatitis	Rate	2007	16.9046	24.5554	11.2595
Incidence	Global	Both	20-24 years	Pancreatitis	Rate	2007	18.1948	26.8169	11.9999
Incidence	Global	Male	20-24 years	Pancreatitis	Number	2008	58409.6	85501.8	38816.2
Incidence	Global	Female	20-24 years	Pancreatitis	Number	2008	49955.4	72699.7	33253.5
Incidence	Global	Both	20-24 years	Pancreatitis	Number	2008	108365	159827	71382.3
Incidence	Global	Male	20-24 years	Pancreatitis	Rate	2008	19.3947	28.3906	12.8888
Incidence	Global	Female	20-24 years	Pancreatitis	Rate	2008	16.8126	24.4672	11.1915
Incidence	Global	Both	20-24 years	Pancreatitis	Rate	2008	18.1124	26.7138	11.931
Incidence	Global	Male	20-24 years	Pancreatitis	Number	2009	59234.2	86755.4	39322.8
Incidence	Global	Female	20-24 years	Pancreatitis	Number	2009	50585.7	73712.7	33667.8
Incidence	Global	Both	20-24 years	Pancreatitis	Number	2009	109820	161994	72288.6
Incidence	Global	Male	20-24 years	Pancreatitis	Rate	2009	19.318	28.2935	12.8243
Incidence	Global	Female	20-24 years	Pancreatitis	Rate	2009	16.7496	24.4073	11.1479
Incidence	Global	Both	20-24 years	Pancreatitis	Rate	2009	18.0436	26.6159	11.8771
Incidence	Global	Male	20-24 years	Pancreatitis	Number	2010	59688.5	87466.1	39601.1
Incidence	Global	Female	20-24 years	Pancreatitis	Number	2010	51024.1	74334.8	33967.2
Incidence	Global	Both	20-24 years	Pancreatitis	Number	2010	110713	163079	72853.7
Incidence	Global	Male	20-24 years	Pancreatitis	Rate	2010	19.2677	28.2345	12.7834
Incidence	Global	Female	20-24 years	Pancreatitis	Rate	2010	16.7382	24.3852	11.1428
Incidence	Global	Both	20-24 years	Pancreatitis	Rate	2010	18.0132	26.5332	11.8534
Incidence	Global	Male	20-24 years	Pancreatitis	Number	2011	59722.4	87654.1	39639
Incidence	Global	Female	20-24 years	Pancreatitis	Number	2011	51223.5	74661.3	34081.3
Incidence	Global	Both	20-24 years	Pancreatitis	Number	2011	110946	163307	73006
Incidence	Global	Male	20-24 years	Pancreatitis	Rate	2011	19.2362	28.2329	12.7675
Incidence	Global	Female	20-24 years	Pancreatitis	Rate	2011	16.7804	24.4584	11.1648
Incidence	Global	Both	20-24 years	Pancreatitis	Rate	2011	18.0187	26.5226	11.8569
Incidence	Global	Male	20-24 years	Pancreatitis	Number	2012	59462.2	87435.3	39491.6
Incidence	Global	Female	20-24 years	Pancreatitis	Number	2012	51257.4	74700.9	34087.9
Incidence	Global	Both	20-24 years	Pancreatitis	Number	2012	110720	162794	72887.8
Incidence	Global	Male	20-24 years	Pancreatitis	Rate	2012	19.2056	28.2406	12.7553
Incidence	Global	Female	20-24 years	Pancreatitis	Rate	2012	16.8573	24.5673	11.2107
Incidence	Global	Both	20-24 years	Pancreatitis	Rate	2012	18.0421	26.5278	11.8773
Incidence	Global	Male	20-24 years	Pancreatitis	Number	2013	59068.2	87026.4	39241.2
Incidence	Global	Female	20-24 years	Pancreatitis	Number	2013	51195.8	74556.8	34001.1
Incidence	Global	Both	20-24 years	Pancreatitis	Number	2013	110264	161906	72628.7
Incidence	Global	Male	20-24 years	Pancreatitis	Rate	2013	19.188	28.2701	12.7473
Incidence	Global	Female	20-24 years	Pancreatitis	Rate	2013	16.9601	24.6991	11.2638
Incidence	Global	Both	20-24 years	Pancreatitis	Rate	2013	18.085	26.5551	11.9122
Incidence	Global	Male	20-24 years	Pancreatitis	Number	2014	58674.1	86640.2	38982.8
Incidence	Global	Female	20-24 years	Pancreatitis	Number	2014	51100.9	74374	33877.7
Incidence	Global	Both	20-24 years	Pancreatitis	Number	2014	109775	160978	72348.5
Incidence	Global	Male	20-24 years	Pancreatitis	Rate	2014	19.195	28.344	12.7531
Incidence	Global	Female	20-24 years	Pancreatitis	Rate	2014	17.0809	24.8601	11.3239
Incidence	Global	Both	20-24 years	Pancreatitis	Rate	2014	18.1493	26.6148	11.9615
Incidence	Global	Male	20-24 years	Pancreatitis	Number	2015	58351.5	86320	38771.7
Incidence	Global	Female	20-24 years	Pancreatitis	Number	2015	51006.8	74217.8	33790.9
Incidence	Global	Both	20-24 years	Pancreatitis	Number	2015	109358	160462	72101.5
Incidence	Global	Male	20-24 years	Pancreatitis	Rate	2015	19.2191	28.431	12.7702
Incidence	Global	Female	20-24 years	Pancreatitis	Rate	2015	17.2008	25.0282	11.3951
Incidence	Global	Both	20-24 years	Pancreatitis	Rate	2015	18.2219	26.737	12.0139
Incidence	Global	Male	20-24 years	Pancreatitis	Number	2016	58192.4	86250	38524.9
Incidence	Global	Female	20-24 years	Pancreatitis	Number	2016	51053.8	74333.3	33816.9
Incidence	Global	Both	20-24 years	Pancreatitis	Number	2016	109246	160412	71833.7
Incidence	Global	Male	20-24 years	Pancreatitis	Rate	2016	19.2466	28.5264	12.7417
Incidence	Global	Female	20-24 years	Pancreatitis	Rate	2016	17.324	25.2234	11.475
Incidence	Global	Both	20-24 years	Pancreatitis	Rate	2016	18.2976	26.8673	12.0314
Incidence	Global	Male	20-24 years	Pancreatitis	Number	2017	58173.9	86428.8	38371.8
Incidence	Global	Female	20-24 years	Pancreatitis	Number	2017	51260.7	74699.8	33933.9
Incidence	Global	Both	20-24 years	Pancreatitis	Number	2017	109435	160795	71784
Incidence	Global	Male	20-24 years	Pancreatitis	Rate	2017	19.2746	28.6362	12.7137
Incidence	Global	Female	20-24 years	Pancreatitis	Rate	2017	17.4555	25.4371	11.5553
Incidence	Global	Both	20-24 years	Pancreatitis	Rate	2017	18.3775	27.0026	12.0548
Incidence	Global	Male	20-24 years	Pancreatitis	Number	2018	58223.6	86566.1	38261.8
Incidence	Global	Female	20-24 years	Pancreatitis	Number	2018	51519.6	75146	34083.3
Incidence	Global	Both	20-24 years	Pancreatitis	Number	2018	109743	161336	71918
Incidence	Global	Male	20-24 years	Pancreatitis	Rate	2018	19.2983	28.6924	12.6819
Incidence	Global	Female	20-24 years	Pancreatitis	Rate	2018	17.5755	25.6354	11.6273
Incidence	Global	Both	20-24 years	Pancreatitis	Rate	2018	18.4493	27.1227	12.0904
Incidence	Global	Male	20-24 years	Pancreatitis	Number	2019	58302.6	86712.5	38194
Incidence	Global	Female	20-24 years	Pancreatitis	Number	2019	51743.2	75524.5	34218.7
Incidence	Global	Both	20-24 years	Pancreatitis	Number	2019	110046	161835	72126.3
Incidence	Global	Male	20-24 years	Pancreatitis	Rate	2019	19.3099	28.7193	12.6499
Incidence	Global	Female	20-24 years	Pancreatitis	Rate	2019	17.6602	25.7769	11.679
Incidence	Global	Both	20-24 years	Pancreatitis	Rate	2019	18.4974	27.2026	12.1236
Incidence	Global	Male	20-24 years	Pancreatitis	Number	2020	58476.2	87505.5	38282
Incidence	Global	Female	20-24 years	Pancreatitis	Number	2020	51866.6	75838.7	34067.2
Incidence	Global	Both	20-24 years	Pancreatitis	Number	2020	110343	162728	72408.9
Incidence	Global	Male	20-24 years	Pancreatitis	Rate	2020	19.3268	28.9212	12.6525
Incidence	Global	Female	20-24 years	Pancreatitis	Rate	2020	17.6853	25.8593	11.6161
Incidence	Global	Both	20-24 years	Pancreatitis	Rate	2020	18.5189	27.3107	12.1524
Incidence	Global	Male	20-24 years	Pancreatitis	Number	2021	58548.3	87197.4	38552
Incidence	Global	Female	20-24 years	Pancreatitis	Number	2021	52167.9	76118	34326.5
Incidence	Global	Both	20-24 years	Pancreatitis	Number	2021	110716	162787	72512.9
Incidence	Global	Male	20-24 years	Pancreatitis	Rate	2021	19.297	28.7395	12.7064
Incidence	Global	Female	20-24 years	Pancreatitis	Rate	2021	17.7592	25.9123	11.6855
Incidence	Global	Both	20-24 years	Pancreatitis	Rate	2021	18.5405	27.2603	12.143
