# Supplementary material for: Global, regional, and national burdens of pancreatitis in children and adolescents aged 0–24 years from 1992 to 2021: a trend analysis based on the global burden of disease study 2021
Source: Front Public Health. 2025 Jun 26;13:1527569. doi: 10.3389/fpubh.2025.1527569 (PMC12240931; doi:10.3389/fpubh.2025.1527569)
Supplement: Supplementary file 2 [file Data_Sheet_2.xlsx]

## Sheet: regionaapc
AAPC of pancreatitis incidence and DALYs in age subgroups in 204 countries worldwide from 1992 to 2021
measure	location	sex	age	cause	joinpoint	AAPC.Index	Start.Obs	End.Obs	AAPC	AAPC_LCI	AAPC_UCI	Significant_indicator	Test.Statistic	P.Value	AAPC_95CI
DALYs (Disability-Adjusted Life Years)	Andean Latin America	Both	0 to 4	Pancreatitis	5	Full Range	1992	2021	-6.50472	-6.95783	-6.04939	Yes	-27.1347	0	-6.5 (-6.96 to -6.05)
DALYs (Disability-Adjusted Life Years)	Andean Latin America	Both	10 to 14	Pancreatitis	4	Full Range	1992	2021	-2.43093	-3.17556	-1.68056	Yes	-6.29589	0	-2.43 (-3.18 to -1.68)
DALYs (Disability-Adjusted Life Years)	Andean Latin America	Both	15 to 19	Pancreatitis	5	Full Range	1992	2021	-2.18192	-2.8361	-1.52333	Yes	-6.44365	0	-2.18 (-2.84 to -1.52)
DALYs (Disability-Adjusted Life Years)	Andean Latin America	Both	20 to 24	Pancreatitis	5	Full Range	1992	2021	-2.35462	-2.9196	-1.78636	Yes	-8.0481	0	-2.35 (-2.92 to -1.79)
DALYs (Disability-Adjusted Life Years)	Andean Latin America	Both	5 to 9	Pancreatitis	5	Full Range	1992	2021	-3.45447	-4.1047	-2.79985	Yes	-10.1964	0	-3.45 (-4.1 to -2.8)
DALYs (Disability-Adjusted Life Years)	Andean Latin America	Female	0 to 4	Pancreatitis	5	Full Range	1992	2021	-7.0201	-7.55488	-6.48222	Yes	-24.7321	0	-7.02 (-7.55 to -6.48)
DALYs (Disability-Adjusted Life Years)	Andean Latin America	Female	10 to 14	Pancreatitis	2	Full Range	1992	2021	-2.55809	-3.15166	-1.96089	Yes	-8.31244	0	-2.56 (-3.15 to -1.96)
DALYs (Disability-Adjusted Life Years)	Andean Latin America	Female	15 to 19	Pancreatitis	4	Full Range	1992	2021	-2.23166	-3.05158	-1.40481	Yes	-5.25253	0	-2.23 (-3.05 to -1.4)
DALYs (Disability-Adjusted Life Years)	Andean Latin America	Female	20 to 24	Pancreatitis	5	Full Range	1992	2021	-2.6923	-3.45218	-1.92644	Yes	-6.82317	0	-2.69 (-3.45 to -1.93)
DALYs (Disability-Adjusted Life Years)	Andean Latin America	Female	5 to 9	Pancreatitis	4	Full Range	1992	2021	-4.02169	-4.85147	-3.18468	Yes	-9.26546	0	-4.02 (-4.85 to -3.18)
DALYs (Disability-Adjusted Life Years)	Andean Latin America	Male	0 to 4	Pancreatitis	5	Full Range	1992	2021	-6.04704	-6.64099	-5.44931	Yes	-19.2775	0	-6.05 (-6.64 to -5.45)
DALYs (Disability-Adjusted Life Years)	Andean Latin America	Male	10 to 14	Pancreatitis	5	Full Range	1992	2021	-2.08689	-2.99586	-1.16939	Yes	-4.43183	0	-2.09 (-3 to -1.17)
DALYs (Disability-Adjusted Life Years)	Andean Latin America	Male	15 to 19	Pancreatitis	5	Full Range	1992	2021	-1.97376	-2.81977	-1.12038	Yes	-4.50761	0	-1.97 (-2.82 to -1.12)
DALYs (Disability-Adjusted Life Years)	Andean Latin America	Male	20 to 24	Pancreatitis	5	Full Range	1992	2021	-2.16069	-2.63391	-1.68517	Yes	-8.83019	0	-2.16 (-2.63 to -1.69)
DALYs (Disability-Adjusted Life Years)	Andean Latin America	Male	5 to 9	Pancreatitis	5	Full Range	1992	2021	-2.81112	-3.46894	-2.14882	Yes	-8.22883	0	-2.81 (-3.47 to -2.15)
DALYs (Disability-Adjusted Life Years)	Australasia	Both	0 to 4	Pancreatitis	4	Full Range	1992	2021	-2.19751	-3.25148	-1.13206	Yes	-4.01946	0	-2.2 (-3.25 to -1.13)
DALYs (Disability-Adjusted Life Years)	Australasia	Both	10 to 14	Pancreatitis	4	Full Range	1992	2021	-0.947678	-1.33375	-0.560097	Yes	-4.77887	0	-0.95 (-1.33 to -0.56)
DALYs (Disability-Adjusted Life Years)	Australasia	Both	15 to 19	Pancreatitis	2	Full Range	1992	2021	-1.12599	-1.56452	-0.685512	Yes	-4.993	0	-1.13 (-1.56 to -0.69)
DALYs (Disability-Adjusted Life Years)	Australasia	Both	20 to 24	Pancreatitis	4	Full Range	1992	2021	-0.929929	-1.71934	-0.134179	Yes	-2.28891	0.022	-0.93 (-1.72 to -0.13)
DALYs (Disability-Adjusted Life Years)	Australasia	Both	5 to 9	Pancreatitis	2	Full Range	1992	2021	-2.1928	-2.92027	-1.45987	Yes	-5.82081	0	-2.19 (-2.92 to -1.46)
DALYs (Disability-Adjusted Life Years)	Australasia	Female	0 to 4	Pancreatitis	2	Full Range	1992	2021	-1.25996	-2.47439	-0.0304156	Yes	-2.00814	0.045	-1.26 (-2.47 to -0.03)
DALYs (Disability-Adjusted Life Years)	Australasia	Female	10 to 14	Pancreatitis	4	Full Range	1992	2021	-0.841776	-1.21058	-0.471595	Yes	-4.44634	0	-0.84 (-1.21 to -0.47)
DALYs (Disability-Adjusted Life Years)	Australasia	Female	15 to 19	Pancreatitis	5	Full Range	1992	2021	-0.837469	-1.51212	-0.158201	Yes	-2.41452	0.016	-0.84 (-1.51 to -0.16)
DALYs (Disability-Adjusted Life Years)	Australasia	Female	20 to 24	Pancreatitis	5	Full Range	1992	2021	-1.07579	-1.73278	-0.414403	Yes	-3.18139	0.001	-1.08 (-1.73 to -0.41)
DALYs (Disability-Adjusted Life Years)	Australasia	Female	5 to 9	Pancreatitis	2	Full Range	1992	2021	-2.39262	-3.21947	-1.55872	Yes	-5.57936	0	-2.39 (-3.22 to -1.56)
DALYs (Disability-Adjusted Life Years)	Australasia	Male	0 to 4	Pancreatitis	5	Full Range	1992	2021	-2.76566	-4.88618	-0.597865	Yes	-2.49299	0.013	-2.77 (-4.89 to -0.6)
DALYs (Disability-Adjusted Life Years)	Australasia	Male	10 to 14	Pancreatitis	3	Full Range	1992	2021	-1.03885	-1.71036	-0.362742	Yes	-3.00605	0.003	-1.04 (-1.71 to -0.36)
DALYs (Disability-Adjusted Life Years)	Australasia	Male	15 to 19	Pancreatitis	5	Full Range	1992	2021	-1.23494	-2.74211	0.295576	No	-1.58379	0.113	-1.23 (-2.74 to 0.3)
DALYs (Disability-Adjusted Life Years)	Australasia	Male	20 to 24	Pancreatitis	5	Full Range	1992	2021	-0.992786	-2.56049	0.600141	No	-1.22521	0.22	-0.99 (-2.56 to 0.6)
DALYs (Disability-Adjusted Life Years)	Australasia	Male	5 to 9	Pancreatitis	2	Full Range	1992	2021	-1.6579	-2.92659	-0.372631	Yes	-2.52348	0.012	-1.66 (-2.93 to -0.37)
DALYs (Disability-Adjusted Life Years)	Caribbean	Both	0 to 4	Pancreatitis	5	Full Range	1992	2021	-1.54549	-2.08735	-1.00063	Yes	-5.53146	0	-1.55 (-2.09 to -1)
DALYs (Disability-Adjusted Life Years)	Caribbean	Both	10 to 14	Pancreatitis	4	Full Range	1992	2021	-0.482904	-0.834545	-0.130015	Yes	-2.68033	0.007	-0.48 (-0.83 to -0.13)
DALYs (Disability-Adjusted Life Years)	Caribbean	Both	15 to 19	Pancreatitis	5	Full Range	1992	2021	-0.312876	-0.789505	0.166042	No	-1.2815	0.2	-0.31 (-0.79 to 0.17)
DALYs (Disability-Adjusted Life Years)	Caribbean	Both	20 to 24	Pancreatitis	4	Full Range	1992	2021	-0.431161	-0.986947	0.127744	No	-1.51296	0.13	-0.43 (-0.99 to 0.13)
DALYs (Disability-Adjusted Life Years)	Caribbean	Both	5 to 9	Pancreatitis	0	Full Range	1992	2021	-0.799789	-0.892391	-0.7071	Yes	-17.6125	0	-0.8 (-0.89 to -0.71)
DALYs (Disability-Adjusted Life Years)	Caribbean	Female	0 to 4	Pancreatitis	3	Full Range	1992	2021	-1.68246	-2.01183	-1.35198	Yes	-9.91037	0	-1.68 (-2.01 to -1.35)
DALYs (Disability-Adjusted Life Years)	Caribbean	Female	10 to 14	Pancreatitis	5	Full Range	1992	2021	-0.717801	-1.16451	-0.26907	Yes	-3.13098	0.002	-0.72 (-1.16 to -0.27)
DALYs (Disability-Adjusted Life Years)	Caribbean	Female	15 to 19	Pancreatitis	4	Full Range	1992	2021	-0.128818	-0.764996	0.511438	No	-0.395348	0.693	-0.13 (-0.76 to 0.51)
DALYs (Disability-Adjusted Life Years)	Caribbean	Female	20 to 24	Pancreatitis	4	Full Range	1992	2021	-0.225153	-0.716303	0.268427	No	-0.895264	0.371	-0.23 (-0.72 to 0.27)
DALYs (Disability-Adjusted Life Years)	Caribbean	Female	5 to 9	Pancreatitis	0	Full Range	1992	2021	-0.865212	-0.971797	-0.758512	Yes	-16.547	0	-0.87 (-0.97 to -0.76)
DALYs (Disability-Adjusted Life Years)	Caribbean	Male	0 to 4	Pancreatitis	5	Full Range	1992	2021	-1.30222	-1.65352	-0.949657	Yes	-7.20484	0	-1.3 (-1.65 to -0.95)
DALYs (Disability-Adjusted Life Years)	Caribbean	Male	10 to 14	Pancreatitis	3	Full Range	1992	2021	-0.410639	-0.625799	-0.195013	Yes	-3.72892	0	-0.41 (-0.63 to -0.2)
DALYs (Disability-Adjusted Life Years)	Caribbean	Male	15 to 19	Pancreatitis	2	Full Range	1992	2021	-0.541947	-1.12638	0.0459398	No	-1.80722	0.071	-0.54 (-1.13 to 0.05)
DALYs (Disability-Adjusted Life Years)	Caribbean	Male	20 to 24	Pancreatitis	5	Full Range	1992	2021	-0.524242	-1.28708	0.244495	No	-1.33824	0.181	-0.52 (-1.29 to 0.24)
DALYs (Disability-Adjusted Life Years)	Caribbean	Male	5 to 9	Pancreatitis	3	Full Range	1992	2021	-0.382663	-0.711191	-0.0530488	Yes	-2.2748	0.023	-0.38 (-0.71 to -0.05)
DALYs (Disability-Adjusted Life Years)	Central Asia	Both	0 to 4	Pancreatitis	1	Full Range	1992	2021	-2.41615	-2.64752	-2.18422	Yes	-20.194	0	-2.42 (-2.65 to -2.18)
DALYs (Disability-Adjusted Life Years)	Central Asia	Both	10 to 14	Pancreatitis	5	Full Range	1992	2021	-0.192248	-0.290497	-0.0939021	Yes	-3.82957	0	-0.19 (-0.29 to -0.09)
DALYs (Disability-Adjusted Life Years)	Central Asia	Both	15 to 19	Pancreatitis	5	Full Range	1992	2021	-1.03745	-1.47765	-0.595278	Yes	-4.58487	0	-1.04 (-1.48 to -0.6)
DALYs (Disability-Adjusted Life Years)	Central Asia	Both	20 to 24	Pancreatitis	3	Full Range	1992	2021	-0.988142	-1.48441	-0.489371	Yes	-3.87347	0	-0.99 (-1.48 to -0.49)
DALYs (Disability-Adjusted Life Years)	Central Asia	Both	5 to 9	Pancreatitis	3	Full Range	1992	2021	-0.740733	-1.00801	-0.472729	Yes	-5.4043	0	-0.74 (-1.01 to -0.47)
DALYs (Disability-Adjusted Life Years)	Central Asia	Female	0 to 4	Pancreatitis	1	Full Range	1992	2021	-2.63232	-2.92431	-2.33945	Yes	-17.4084	0	-2.63 (-2.92 to -2.34)
DALYs (Disability-Adjusted Life Years)	Central Asia	Female	10 to 14	Pancreatitis	5	Full Range	1992	2021	-0.290623	-0.378132	-0.203037	Yes	-6.49684	0	-0.29 (-0.38 to -0.2)
DALYs (Disability-Adjusted Life Years)	Central Asia	Female	15 to 19	Pancreatitis	3	Full Range	1992	2021	-1.06944	-1.27773	-0.860705	Yes	-9.99848	0	-1.07 (-1.28 to -0.86)
DALYs (Disability-Adjusted Life Years)	Central Asia	Female	20 to 24	Pancreatitis	4	Full Range	1992	2021	-1.19557	-1.53482	-0.85514	Yes	-6.85379	0	-1.2 (-1.53 to -0.86)
DALYs (Disability-Adjusted Life Years)	Central Asia	Female	5 to 9	Pancreatitis	1	Full Range	1992	2021	-0.783595	-1.08668	-0.47958	Yes	-5.03965	0	-0.78 (-1.09 to -0.48)
DALYs (Disability-Adjusted Life Years)	Central Asia	Male	0 to 4	Pancreatitis	5	Full Range	1992	2021	-2.00991	-2.65167	-1.36392	Yes	-6.05632	0	-2.01 (-2.65 to -1.36)
DALYs (Disability-Adjusted Life Years)	Central Asia	Male	10 to 14	Pancreatitis	2	Full Range	1992	2021	-0.120696	-0.197402	-0.0439308	Yes	-3.08092	0.002	-0.12 (-0.2 to -0.04)
DALYs (Disability-Adjusted Life Years)	Central Asia	Male	15 to 19	Pancreatitis	5	Full Range	1992	2021	-1.06534	-1.63941	-0.487915	Yes	-3.60727	0	-1.07 (-1.64 to -0.49)
DALYs (Disability-Adjusted Life Years)	Central Asia	Male	20 to 24	Pancreatitis	3	Full Range	1992	2021	-0.834579	-1.43943	-0.226018	Yes	-2.68484	0.007	-0.83 (-1.44 to -0.23)
DALYs (Disability-Adjusted Life Years)	Central Asia	Male	5 to 9	Pancreatitis	3	Full Range	1992	2021	-0.573698	-0.798961	-0.347923	Yes	-4.97162	0	-0.57 (-0.8 to -0.35)
DALYs (Disability-Adjusted Life Years)	Central Europe	Both	0 to 4	Pancreatitis	3	Full Range	1992	2021	-3.94244	-4.55988	-3.32101	Yes	-12.2252	0	-3.94 (-4.56 to -3.32)
DALYs (Disability-Adjusted Life Years)	Central Europe	Both	10 to 14	Pancreatitis	3	Full Range	1992	2021	-1.74024	-2.31688	-1.16019	Yes	-5.84592	0	-1.74 (-2.32 to -1.16)
DALYs (Disability-Adjusted Life Years)	Central Europe	Both	15 to 19	Pancreatitis	5	Full Range	1992	2021	-1.36005	-2.03543	-0.680021	Yes	-3.90652	0	-1.36 (-2.04 to -0.68)
DALYs (Disability-Adjusted Life Years)	Central Europe	Both	20 to 24	Pancreatitis	5	Full Range	1992	2021	-1.09158	-2.08672	-0.0863249	Yes	-2.12735	0.033	-1.09 (-2.09 to -0.09)
DALYs (Disability-Adjusted Life Years)	Central Europe	Both	5 to 9	Pancreatitis	5	Full Range	1992	2021	-2.5183	-3.29523	-1.73512	Yes	-6.24719	0	-2.52 (-3.3 to -1.74)
DALYs (Disability-Adjusted Life Years)	Central Europe	Female	0 to 4	Pancreatitis	3	Full Range	1992	2021	-4.42056	-5.29836	-3.53462	Yes	-9.60446	0	-4.42 (-5.3 to -3.53)
DALYs (Disability-Adjusted Life Years)	Central Europe	Female	10 to 14	Pancreatitis	1	Full Range	1992	2021	-1.89228	-2.14857	-1.63532	Yes	-14.3146	0	-1.89 (-2.15 to -1.64)
DALYs (Disability-Adjusted Life Years)	Central Europe	Female	15 to 19	Pancreatitis	3	Full Range	1992	2021	-2.00511	-3.2627	-0.731177	Yes	-3.07356	0.002	-2.01 (-3.26 to -0.73)
DALYs (Disability-Adjusted Life Years)	Central Europe	Female	20 to 24	Pancreatitis	2	Full Range	1992	2021	-2.17572	-2.50839	-1.84191	Yes	-12.6562	0	-2.18 (-2.51 to -1.84)
DALYs (Disability-Adjusted Life Years)	Central Europe	Female	5 to 9	Pancreatitis	5	Full Range	1992	2021	-2.74128	-3.49821	-1.97843	Yes	-6.97277	0	-2.74 (-3.5 to -1.98)
DALYs (Disability-Adjusted Life Years)	Central Europe	Male	0 to 4	Pancreatitis	3	Full Range	1992	2021	-3.51802	-4.1501	-2.88178	Yes	-10.6795	0	-3.52 (-4.15 to -2.88)
DALYs (Disability-Adjusted Life Years)	Central Europe	Male	10 to 14	Pancreatitis	3	Full Range	1992	2021	-1.68383	-2.25964	-1.10463	Yes	-5.6663	0	-1.68 (-2.26 to -1.1)
DALYs (Disability-Adjusted Life Years)	Central Europe	Male	15 to 19	Pancreatitis	5	Full Range	1992	2021	-1.0621	-1.68012	-0.440209	Yes	-3.33994	0.001	-1.06 (-1.68 to -0.44)
DALYs (Disability-Adjusted Life Years)	Central Europe	Male	20 to 24	Pancreatitis	5	Full Range	1992	2021	-0.796407	-2.01612	0.438484	No	-1.26679	0.205	-0.8 (-2.02 to 0.44)
DALYs (Disability-Adjusted Life Years)	Central Europe	Male	5 to 9	Pancreatitis	4	Full Range	1992	2021	-2.13064	-2.83001	-1.42624	Yes	-5.88588	0	-2.13 (-2.83 to -1.43)
DALYs (Disability-Adjusted Life Years)	Central Latin America	Both	0 to 4	Pancreatitis	3	Full Range	1992	2021	-4.81758	-5.56413	-4.06513	Yes	-12.2898	0	-4.82 (-5.56 to -4.07)
DALYs (Disability-Adjusted Life Years)	Central Latin America	Both	10 to 14	Pancreatitis	5	Full Range	1992	2021	-1.1924	-1.80737	-0.573572	Yes	-3.76574	0	-1.19 (-1.81 to -0.57)
DALYs (Disability-Adjusted Life Years)	Central Latin America	Both	15 to 19	Pancreatitis	4	Full Range	1992	2021	0.125923	-0.907904	1.17054	No	0.237645	0.812	0.13 (-0.91 to 1.17)
DALYs (Disability-Adjusted Life Years)	Central Latin America	Both	20 to 24	Pancreatitis	5	Full Range	1992	2021	0.00661246	-0.772283	0.791622	No	0.0165749	0.987	0.01 (-0.77 to 0.79)
DALYs (Disability-Adjusted Life Years)	Central Latin America	Both	5 to 9	Pancreatitis	3	Full Range	1992	2021	-2.68163	-3.43868	-1.91864	Yes	-6.82196	0	-2.68 (-3.44 to -1.92)
DALYs (Disability-Adjusted Life Years)	Central Latin America	Female	0 to 4	Pancreatitis	3	Full Range	1992	2021	-4.25091	-5.00464	-3.4912	Yes	-10.7729	0	-4.25 (-5 to -3.49)
DALYs (Disability-Adjusted Life Years)	Central Latin America	Female	10 to 14	Pancreatitis	4	Full Range	1992	2021	-1.14379	-1.87871	-0.403366	Yes	-3.02159	0.003	-1.14 (-1.88 to -0.4)
DALYs (Disability-Adjusted Life Years)	Central Latin America	Female	15 to 19	Pancreatitis	2	Full Range	1992	2021	-0.16146	-0.786613	0.467631	No	-0.504213	0.614	-0.16 (-0.79 to 0.47)
DALYs (Disability-Adjusted Life Years)	Central Latin America	Female	20 to 24	Pancreatitis	3	Full Range	1992	2021	-0.0383262	-1.16601	1.10222	No	-0.0662236	0.947	-0.04 (-1.17 to 1.1)
DALYs (Disability-Adjusted Life Years)	Central Latin America	Female	5 to 9	Pancreatitis	3	Full Range	1992	2021	-2.57114	-3.17853	-1.95995	Yes	-8.16363	0	-2.57 (-3.18 to -1.96)
DALYs (Disability-Adjusted Life Years)	Central Latin America	Male	0 to 4	Pancreatitis	2	Full Range	1992	2021	-5.32268	-6.42394	-4.20846	Yes	-9.16264	0	-5.32 (-6.42 to -4.21)
DALYs (Disability-Adjusted Life Years)	Central Latin America	Male	10 to 14	Pancreatitis	4	Full Range	1992	2021	-1.42212	-2.24812	-0.589151	Yes	-3.33633	0.001	-1.42 (-2.25 to -0.59)
DALYs (Disability-Adjusted Life Years)	Central Latin America	Male	15 to 19	Pancreatitis	5	Full Range	1992	2021	0.157395	-0.918332	1.2448	No	0.285454	0.775	0.16 (-0.92 to 1.24)
DALYs (Disability-Adjusted Life Years)	Central Latin America	Male	20 to 24	Pancreatitis	4	Full Range	1992	2021	0.259952	-0.740717	1.27071	No	0.507269	0.612	0.26 (-0.74 to 1.27)
DALYs (Disability-Adjusted Life Years)	Central Latin America	Male	5 to 9	Pancreatitis	3	Full Range	1992	2021	-2.75784	-3.7861	-1.71859	Yes	-5.1561	0	-2.76 (-3.79 to -1.72)
DALYs (Disability-Adjusted Life Years)	Central Sub-Saharan Africa	Both	0 to 4	Pancreatitis	2	Full Range	1992	2021	-0.911593	-0.957852	-0.865311	Yes	-38.4376	0	-0.91 (-0.96 to -0.87)
DALYs (Disability-Adjusted Life Years)	Central Sub-Saharan Africa	Both	10 to 14	Pancreatitis	5	Full Range	1992	2021	-0.363944	-0.51076	-0.21691	Yes	-4.84612	0	-0.36 (-0.51 to -0.22)
DALYs (Disability-Adjusted Life Years)	Central Sub-Saharan Africa	Both	15 to 19	Pancreatitis	4	Full Range	1992	2021	-0.283146	-0.463784	-0.10218	Yes	-3.06507	0.002	-0.28 (-0.46 to -0.1)
DALYs (Disability-Adjusted Life Years)	Central Sub-Saharan Africa	Both	20 to 24	Pancreatitis	3	Full Range	1992	2021	-0.187841	-0.316121	-0.0593956	Yes	-2.86544	0.004	-0.19 (-0.32 to -0.06)
DALYs (Disability-Adjusted Life Years)	Central Sub-Saharan Africa	Both	5 to 9	Pancreatitis	5	Full Range	1992	2021	-0.97985	-1.19456	-0.764677	Yes	-8.89105	0	-0.98 (-1.19 to -0.76)
DALYs (Disability-Adjusted Life Years)	Central Sub-Saharan Africa	Female	0 to 4	Pancreatitis	4	Full Range	1992	2021	-0.824792	-0.927775	-0.721703	Yes	-15.6245	0	-0.82 (-0.93 to -0.72)
DALYs (Disability-Adjusted Life Years)	Central Sub-Saharan Africa	Female	10 to 14	Pancreatitis	3	Full Range	1992	2021	-0.158153	-0.304735	-0.0113569	Yes	-2.11148	0.035	-0.16 (-0.3 to -0.01)
DALYs (Disability-Adjusted Life Years)	Central Sub-Saharan Africa	Female	15 to 19	Pancreatitis	4	Full Range	1992	2021	0.267944	0.134714	0.401352	Yes	3.9444	0	0.27 (0.13 to 0.4)
DALYs (Disability-Adjusted Life Years)	Central Sub-Saharan Africa	Female	20 to 24	Pancreatitis	4	Full Range	1992	2021	0.3503	0.229438	0.471307	Yes	5.68717	0	0.35 (0.23 to 0.47)
DALYs (Disability-Adjusted Life Years)	Central Sub-Saharan Africa	Female	5 to 9	Pancreatitis	2	Full Range	1992	2021	-0.861461	-0.952783	-0.770055	Yes	-18.4005	0	-0.86 (-0.95 to -0.77)
DALYs (Disability-Adjusted Life Years)	Central Sub-Saharan Africa	Male	0 to 4	Pancreatitis	2	Full Range	1992	2021	-1.00204	-1.05262	-0.951439	Yes	-38.6247	0	-1 (-1.05 to -0.95)
DALYs (Disability-Adjusted Life Years)	Central Sub-Saharan Africa	Male	10 to 14	Pancreatitis	5	Full Range	1992	2021	-0.462893	-0.645902	-0.279546	Yes	-4.94138	0	-0.46 (-0.65 to -0.28)
DALYs (Disability-Adjusted Life Years)	Central Sub-Saharan Africa	Male	15 to 19	Pancreatitis	4	Full Range	1992	2021	-0.391882	-0.580757	-0.202647	Yes	-4.05474	0	-0.39 (-0.58 to -0.2)
DALYs (Disability-Adjusted Life Years)	Central Sub-Saharan Africa	Male	20 to 24	Pancreatitis	4	Full Range	1992	2021	-0.268729	-0.457202	-0.0798978	Yes	-2.78815	0.005	-0.27 (-0.46 to -0.08)
DALYs (Disability-Adjusted Life Years)	Central Sub-Saharan Africa	Male	5 to 9	Pancreatitis	5	Full Range	1992	2021	-1.04571	-1.20753	-0.883637	Yes	-12.5896	0	-1.05 (-1.21 to -0.88)
DALYs (Disability-Adjusted Life Years)	East Asia	Both	0 to 4	Pancreatitis	2	Full Range	1992	2021	-6.55966	-7.13787	-5.97785	Yes	-21.423	0	-6.56 (-7.14 to -5.98)
DALYs (Disability-Adjusted Life Years)	East Asia	Both	10 to 14	Pancreatitis	5	Full Range	1992	2021	-3.26227	-3.60838	-2.9149	Yes	-18.136	0	-3.26 (-3.61 to -2.91)
DALYs (Disability-Adjusted Life Years)	East Asia	Both	15 to 19	Pancreatitis	4	Full Range	1992	2021	-2.68927	-2.82098	-2.55737	Yes	-39.4472	0	-2.69 (-2.82 to -2.56)
DALYs (Disability-Adjusted Life Years)	East Asia	Both	20 to 24	Pancreatitis	5	Full Range	1992	2021	-1.99028	-2.4529	-1.52547	Yes	-8.32801	0	-1.99 (-2.45 to -1.53)
DALYs (Disability-Adjusted Life Years)	East Asia	Both	5 to 9	Pancreatitis	2	Full Range	1992	2021	-3.57353	-3.90056	-3.24539	Yes	-20.9941	0	-3.57 (-3.9 to -3.25)
DALYs (Disability-Adjusted Life Years)	East Asia	Female	0 to 4	Pancreatitis	2	Full Range	1992	2021	-7.61063	-8.18881	-7.02881	Yes	-24.7137	0	-7.61 (-8.19 to -7.03)
DALYs (Disability-Adjusted Life Years)	East Asia	Female	10 to 14	Pancreatitis	5	Full Range	1992	2021	-3.69747	-4.18998	-3.20243	Yes	-14.4018	0	-3.7 (-4.19 to -3.2)
DALYs (Disability-Adjusted Life Years)	East Asia	Female	15 to 19	Pancreatitis	4	Full Range	1992	2021	-3.10009	-3.41276	-2.78639	Yes	-19.097	0	-3.1 (-3.41 to -2.79)
DALYs (Disability-Adjusted Life Years)	East Asia	Female	20 to 24	Pancreatitis	3	Full Range	1992	2021	-2.58463	-2.96495	-2.20282	Yes	-13.1205	0	-2.58 (-2.96 to -2.2)
DALYs (Disability-Adjusted Life Years)	East Asia	Female	5 to 9	Pancreatitis	5	Full Range	1992	2021	-4.18524	-4.51897	-3.85035	Yes	-24.0162	0	-4.19 (-4.52 to -3.85)
DALYs (Disability-Adjusted Life Years)	East Asia	Male	0 to 4	Pancreatitis	2	Full Range	1992	2021	-5.4129	-5.9603	-4.86231	Yes	-18.792	0	-5.41 (-5.96 to -4.86)
DALYs (Disability-Adjusted Life Years)	East Asia	Male	10 to 14	Pancreatitis	5	Full Range	1992	2021	-2.62149	-2.90589	-2.33625	Yes	-17.8012	0	-2.62 (-2.91 to -2.34)
DALYs (Disability-Adjusted Life Years)	East Asia	Male	15 to 19	Pancreatitis	5	Full Range	1992	2021	-2.38289	-2.53833	-2.22721	Yes	-29.6626	0	-2.38 (-2.54 to -2.23)
DALYs (Disability-Adjusted Life Years)	East Asia	Male	20 to 24	Pancreatitis	2	Full Range	1992	2021	-1.62657	-1.80975	-1.44305	Yes	-17.2457	0	-1.63 (-1.81 to -1.44)
DALYs (Disability-Adjusted Life Years)	East Asia	Male	5 to 9	Pancreatitis	3	Full Range	1992	2021	-2.97383	-3.30008	-2.64647	Yes	-17.5672	0	-2.97 (-3.3 to -2.65)
DALYs (Disability-Adjusted Life Years)	Eastern Europe	Both	0 to 4	Pancreatitis	4	Full Range	1992	2021	-1.10921	-1.67081	-0.544411	Yes	-3.83865	0	-1.11 (-1.67 to -0.54)
DALYs (Disability-Adjusted Life Years)	Eastern Europe	Both	10 to 14	Pancreatitis	4	Full Range	1992	2021	-0.0380514	-0.392201	0.317358	No	-0.210174	0.834	-0.04 (-0.39 to 0.32)
DALYs (Disability-Adjusted Life Years)	Eastern Europe	Both	15 to 19	Pancreatitis	3	Full Range	1992	2021	0.0588774	-0.794852	0.919954	No	0.134631	0.893	0.06 (-0.79 to 0.92)
DALYs (Disability-Adjusted Life Years)	Eastern Europe	Both	20 to 24	Pancreatitis	3	Full Range	1992	2021	-0.0216354	-1.14204	1.11146	No	-0.0376313	0.97	-0.02 (-1.14 to 1.11)
DALYs (Disability-Adjusted Life Years)	Eastern Europe	Both	5 to 9	Pancreatitis	4	Full Range	1992	2021	-0.332619	-0.564175	-0.100524	Yes	-2.80744	0.005	-0.33 (-0.56 to -0.1)
DALYs (Disability-Adjusted Life Years)	Eastern Europe	Female	0 to 4	Pancreatitis	3	Full Range	1992	2021	-1.29536	-1.75305	-0.835534	Yes	-5.49822	0	-1.3 (-1.75 to -0.84)
DALYs (Disability-Adjusted Life Years)	Eastern Europe	Female	10 to 14	Pancreatitis	4	Full Range	1992	2021	-0.21587	-0.653276	0.223462	No	-0.964122	0.335	-0.22 (-0.65 to 0.22)
DALYs (Disability-Adjusted Life Years)	Eastern Europe	Female	15 to 19	Pancreatitis	5	Full Range	1992	2021	-0.344746	-1.4261	0.748472	No	-0.620386	0.535	-0.34 (-1.43 to 0.75)
DALYs (Disability-Adjusted Life Years)	Eastern Europe	Female	20 to 24	Pancreatitis	3	Full Range	1992	2021	-0.1664	-0.999978	0.674196	No	-0.389292	0.697	-0.17 (-1 to 0.67)
DALYs (Disability-Adjusted Life Years)	Eastern Europe	Female	5 to 9	Pancreatitis	2	Full Range	1992	2021	-0.416716	-0.56385	-0.269363	Yes	-5.53534	0	-0.42 (-0.56 to -0.27)
DALYs (Disability-Adjusted Life Years)	Eastern Europe	Male	0 to 4	Pancreatitis	4	Full Range	1992	2021	-0.856612	-1.53199	-0.176607	Yes	-2.46681	0.014	-0.86 (-1.53 to -0.18)
DALYs (Disability-Adjusted Life Years)	Eastern Europe	Male	10 to 14	Pancreatitis	2	Full Range	1992	2021	0.0269972	-0.254993	0.309785	No	0.187404	0.851	0.03 (-0.25 to 0.31)
DALYs (Disability-Adjusted Life Years)	Eastern Europe	Male	15 to 19	Pancreatitis	3	Full Range	1992	2021	0.238472	-0.977353	1.46923	No	0.382546	0.702	0.24 (-0.98 to 1.47)
DALYs (Disability-Adjusted Life Years)	Eastern Europe	Male	20 to 24	Pancreatitis	3	Full Range	1992	2021	0.049957	-1.57301	1.69969	No	0.0598543	0.952	0.05 (-1.57 to 1.7)
DALYs (Disability-Adjusted Life Years)	Eastern Europe	Male	5 to 9	Pancreatitis	3	Full Range	1992	2021	-0.238601	-0.45485	-0.0218825	Yes	-2.15763	0.031	-0.24 (-0.45 to -0.02)
DALYs (Disability-Adjusted Life Years)	Eastern Sub-Saharan Africa	Both	0 to 4	Pancreatitis	5	Full Range	1992	2021	-0.702574	-0.968176	-0.436261	Yes	-5.15937	0	-0.7 (-0.97 to -0.44)
DALYs (Disability-Adjusted Life Years)	Eastern Sub-Saharan Africa	Both	10 to 14	Pancreatitis	4	Full Range	1992	2021	-0.168141	-0.233264	-0.102975	Yes	-5.05449	0	-0.17 (-0.23 to -0.1)
DALYs (Disability-Adjusted Life Years)	Eastern Sub-Saharan Africa	Both	15 to 19	Pancreatitis	4	Full Range	1992	2021	-0.0782671	-0.187137	0.0307215	No	-1.40771	0.159	-0.08 (-0.19 to 0.03)
DALYs (Disability-Adjusted Life Years)	Eastern Sub-Saharan Africa	Both	20 to 24	Pancreatitis	1	Full Range	1992	2021	0.362786	0.329246	0.396337	Yes	21.234980623348	0	0.36 (0.33 to 0.4)
DALYs (Disability-Adjusted Life Years)	Eastern Sub-Saharan Africa	Both	5 to 9	Pancreatitis	5	Full Range	1992	2021	-0.275919	-0.39218	-0.159522	Yes	-4.64239	0	-0.28 (-0.39 to -0.16)
DALYs (Disability-Adjusted Life Years)	Eastern Sub-Saharan Africa	Female	0 to 4	Pancreatitis	5	Full Range	1992	2021	-0.268314	-0.496279	-0.039827	Yes	-2.30114	0.021	-0.27 (-0.5 to -0.04)
DALYs (Disability-Adjusted Life Years)	Eastern Sub-Saharan Africa	Female	10 to 14	Pancreatitis	3	Full Range	1992	2021	-0.128128	-0.173309	-0.082926	Yes	-5.55335	0	-0.13 (-0.17 to -0.08)
DALYs (Disability-Adjusted Life Years)	Eastern Sub-Saharan Africa	Female	15 to 19	Pancreatitis	3	Full Range	1992	2021	0.147195	0.0834688	0.210961	Yes	4.52903	0	0.15 (0.08 to 0.21)
DALYs (Disability-Adjusted Life Years)	Eastern Sub-Saharan Africa	Female	20 to 24	Pancreatitis	3	Full Range	1992	2021	0.563121	0.49078	0.635515	Yes	15.294153305219	0	0.56 (0.49 to 0.64)
DALYs (Disability-Adjusted Life Years)	Eastern Sub-Saharan Africa	Female	5 to 9	Pancreatitis	5	Full Range	1992	2021	-0.117592	-0.211761	-0.0233346	Yes	-2.44489	0.014	-0.12 (-0.21 to -0.02)
DALYs (Disability-Adjusted Life Years)	Eastern Sub-Saharan Africa	Male	0 to 4	Pancreatitis	5	Full Range	1992	2021	-0.838948	-1.13316	-0.543855	Yes	-5.55699	0	-0.84 (-1.13 to -0.54)
DALYs (Disability-Adjusted Life Years)	Eastern Sub-Saharan Africa	Male	10 to 14	Pancreatitis	4	Full Range	1992	2021	-0.186575	-0.277427	-0.0956407	Yes	-4.01943	0	-0.19 (-0.28 to -0.1)
DALYs (Disability-Adjusted Life Years)	Eastern Sub-Saharan Africa	Male	15 to 19	Pancreatitis	4	Full Range	1992	2021	-0.168307	-0.294845	-0.0416095	Yes	-2.6031	0.009	-0.17 (-0.29 to -0.04)
DALYs (Disability-Adjusted Life Years)	Eastern Sub-Saharan Africa	Male	20 to 24	Pancreatitis	2	Full Range	1992	2021	0.24772	0.196386	0.29908	Yes	9.46741	0	0.25 (0.2 to 0.3)
DALYs (Disability-Adjusted Life Years)	Eastern Sub-Saharan Africa	Male	5 to 9	Pancreatitis	3	Full Range	1992	2021	-0.330692	-0.439517	-0.221749	Yes	-5.94278	0	-0.33 (-0.44 to -0.22)
DALYs (Disability-Adjusted Life Years)	Global	Both	0 to 4	Pancreatitis	3	Full Range	1992	2021	-2.48029	-2.59579	-2.36466	Yes	-41.5397	0	-2.48 (-2.6 to -2.36)
DALYs (Disability-Adjusted Life Years)	Global	Both	10 to 14	Pancreatitis	4	Full Range	1992	2021	-1.30024	-1.54898	-1.05086	Yes	-10.1653	0	-1.3 (-1.55 to -1.05)
DALYs (Disability-Adjusted Life Years)	Global	Both	15 to 19	Pancreatitis	1	Full Range	1992	2021	-0.808504	-0.949295	-0.667514	Yes	-11.2017	0	-0.81 (-0.95 to -0.67)
DALYs (Disability-Adjusted Life Years)	Global	Both	20 to 24	Pancreatitis	2	Full Range	1992	2021	-0.722204	-0.853119	-0.591116	Yes	-10.7661	0	-0.72 (-0.85 to -0.59)
DALYs (Disability-Adjusted Life Years)	Global	Both	5 to 9	Pancreatitis	3	Full Range	1992	2021	-2.14387	-2.55161	-1.73443	Yes	-10.1729	0	-2.14 (-2.55 to -1.73)
DALYs (Disability-Adjusted Life Years)	Global	Female	0 to 4	Pancreatitis	3	Full Range	1992	2021	-3.52754	-3.64809	-3.40683	Yes	-56.2925	0	-3.53 (-3.65 to -3.41)
DALYs (Disability-Adjusted Life Years)	Global	Female	10 to 14	Pancreatitis	5	Full Range	1992	2021	-1.38182	-1.66061	-1.10224	Yes	-9.63355	0	-1.38 (-1.66 to -1.1)
DALYs (Disability-Adjusted Life Years)	Global	Female	15 to 19	Pancreatitis	2	Full Range	1992	2021	-0.894048	-1.11749	-0.670101	Yes	-7.79833	0	-0.89 (-1.12 to -0.67)
DALYs (Disability-Adjusted Life Years)	Global	Female	20 to 24	Pancreatitis	4	Full Range	1992	2021	-0.810047	-1.17781	-0.440912	Yes	-4.29153	0	-0.81 (-1.18 to -0.44)
DALYs (Disability-Adjusted Life Years)	Global	Female	5 to 9	Pancreatitis	3	Full Range	1992	2021	-2.36221	-2.7227	-2.00038	Yes	-12.6667	0	-2.36 (-2.72 to -2)
DALYs (Disability-Adjusted Life Years)	Global	Male	0 to 4	Pancreatitis	4	Full Range	1992	2021	-1.73211	-1.89187	-1.5721	Yes	-21.0483	0	-1.73 (-1.89 to -1.57)
DALYs (Disability-Adjusted Life Years)	Global	Male	10 to 14	Pancreatitis	2	Full Range	1992	2021	-1.1339	-1.34058	-0.926793	Yes	-10.6806	0	-1.13 (-1.34 to -0.93)
DALYs (Disability-Adjusted Life Years)	Global	Male	15 to 19	Pancreatitis	1	Full Range	1992	2021	-0.680045	-0.872344	-0.487373	Yes	-6.90089	0	-0.68 (-0.87 to -0.49)
DALYs (Disability-Adjusted Life Years)	Global	Male	20 to 24	Pancreatitis	3	Full Range	1992	2021	-0.598009	-0.823266	-0.37224	Yes	-5.18181	0	-0.6 (-0.82 to -0.37)
DALYs (Disability-Adjusted Life Years)	Global	Male	5 to 9	Pancreatitis	3	Full Range	1992	2021	-1.89607	-2.35971	-1.43023	Yes	-7.9201	0	-1.9 (-2.36 to -1.43)
DALYs (Disability-Adjusted Life Years)	High SDI	Both	0 to 4	Pancreatitis	5	Full Range	1992	2021	-2.48084	-2.8985	-2.06138	Yes	-11.4716	0	-2.48 (-2.9 to -2.06)
DALYs (Disability-Adjusted Life Years)	High SDI	Both	10 to 14	Pancreatitis	2	Full Range	1992	2021	-1.47735	-1.732	-1.22204	Yes	-11.2718	0	-1.48 (-1.73 to -1.22)
DALYs (Disability-Adjusted Life Years)	High SDI	Both	15 to 19	Pancreatitis	4	Full Range	1992	2021	-1.35531	-1.676	-1.03357	Yes	-8.2135	0	-1.36 (-1.68 to -1.03)
DALYs (Disability-Adjusted Life Years)	High SDI	Both	20 to 24	Pancreatitis	5	Full Range	1992	2021	-0.742034	-1.11666	-0.365992	Yes	-3.86046	0	-0.74 (-1.12 to -0.37)
DALYs (Disability-Adjusted Life Years)	High SDI	Both	5 to 9	Pancreatitis	0	Full Range	1992	2021	-1.83416	-1.90661	-1.76165	Yes	-51.3586	0	-1.83 (-1.91 to -1.76)
DALYs (Disability-Adjusted Life Years)	High SDI	Female	0 to 4	Pancreatitis	5	Full Range	1992	2021	-2.50128	-3.06674	-1.93251	Yes	-8.53548	0	-2.5 (-3.07 to -1.93)
DALYs (Disability-Adjusted Life Years)	High SDI	Female	10 to 14	Pancreatitis	0	Full Range	1992	2021	-1.64234	-1.74349	-1.54109	Yes	-32.9689	0	-1.64 (-1.74 to -1.54)
DALYs (Disability-Adjusted Life Years)	High SDI	Female	15 to 19	Pancreatitis	2	Full Range	1992	2021	-1.50318	-1.68244	-1.32359	Yes	-16.2962	0	-1.5 (-1.68 to -1.32)
DALYs (Disability-Adjusted Life Years)	High SDI	Female	20 to 24	Pancreatitis	2	Full Range	1992	2021	-1.00407	-1.24205	-0.765517	Yes	-8.21786	0	-1 (-1.24 to -0.77)
DALYs (Disability-Adjusted Life Years)	High SDI	Female	5 to 9	Pancreatitis	0	Full Range	1992	2021	-1.95866	-2.0565	-1.86073	Yes	-40.5846	0	-1.96 (-2.06 to -1.86)
DALYs (Disability-Adjusted Life Years)	High SDI	Male	0 to 4	Pancreatitis	3	Full Range	1992	2021	-2.47975	-2.88451	-2.07329	Yes	-11.8327	0	-2.48 (-2.88 to -2.07)
DALYs (Disability-Adjusted Life Years)	High SDI	Male	10 to 14	Pancreatitis	4	Full Range	1992	2021	-1.36688	-1.82802	-0.903576	Yes	-5.75622	0	-1.37 (-1.83 to -0.9)
DALYs (Disability-Adjusted Life Years)	High SDI	Male	15 to 19	Pancreatitis	4	Full Range	1992	2021	-1.24718	-1.79578	-0.69552	Yes	-4.41558	0	-1.25 (-1.8 to -0.7)
DALYs (Disability-Adjusted Life Years)	High SDI	Male	20 to 24	Pancreatitis	2	Full Range	1992	2021	-0.572208	-1.00348	-0.139059	Yes	-2.58739	0.01	-0.57 (-1 to -0.14)
DALYs (Disability-Adjusted Life Years)	High SDI	Male	5 to 9	Pancreatitis	5	Full Range	1992	2021	-1.70086	-2.34331	-1.05419	Yes	-5.12773	0	-1.7 (-2.34 to -1.05)
DALYs (Disability-Adjusted Life Years)	High-income Asia Pacific	Both	0 to 4	Pancreatitis	3	Full Range	1992	2021	-2.14331	-2.60846	-1.67593	Yes	-8.91234	0	-2.14 (-2.61 to -1.68)
DALYs (Disability-Adjusted Life Years)	High-income Asia Pacific	Both	10 to 14	Pancreatitis	3	Full Range	1992	2021	-2.0728	-2.30948	-1.83555	Yes	-16.9653	0	-2.07 (-2.31 to -1.84)
DALYs (Disability-Adjusted Life Years)	High-income Asia Pacific	Both	15 to 19	Pancreatitis	2	Full Range	1992	2021	-2.05454	-2.37619	-1.73184	Yes	-12.3698	0	-2.05 (-2.38 to -1.73)
DALYs (Disability-Adjusted Life Years)	High-income Asia Pacific	Both	20 to 24	Pancreatitis	2	Full Range	1992	2021	-1.72493	-2.01932	-1.42964	Yes	-11.367	0	-1.72 (-2.02 to -1.43)
DALYs (Disability-Adjusted Life Years)	High-income Asia Pacific	Both	5 to 9	Pancreatitis	1	Full Range	1992	2021	-2.32004	-2.51145	-2.12826	Yes	-23.4558	0	-2.32 (-2.51 to -2.13)
DALYs (Disability-Adjusted Life Years)	High-income Asia Pacific	Female	0 to 4	Pancreatitis	3	Full Range	1992	2021	-2.15495	-2.97441	-1.32857	Yes	-5.07685	0	-2.15 (-2.97 to -1.33)
DALYs (Disability-Adjusted Life Years)	High-income Asia Pacific	Female	10 to 14	Pancreatitis	2	Full Range	1992	2021	-2.07385	-2.27702	-1.87025	Yes	-19.7761	0	-2.07 (-2.28 to -1.87)
DALYs (Disability-Adjusted Life Years)	High-income Asia Pacific	Female	15 to 19	Pancreatitis	2	Full Range	1992	2021	-1.74374	-1.94529	-1.54178	Yes	-16.7912	0	-1.74 (-1.95 to -1.54)
DALYs (Disability-Adjusted Life Years)	High-income Asia Pacific	Female	20 to 24	Pancreatitis	2	Full Range	1992	2021	-2.08988	-2.35141	-1.82766	Yes	-15.4769	0	-2.09 (-2.35 to -1.83)
DALYs (Disability-Adjusted Life Years)	High-income Asia Pacific	Female	5 to 9	Pancreatitis	4	Full Range	1992	2021	-2.34661	-3.46186	-1.21847	Yes	-4.05188	0	-2.35 (-3.46 to -1.22)
DALYs (Disability-Adjusted Life Years)	High-income Asia Pacific	Male	0 to 4	Pancreatitis	3	Full Range	1992	2021	-2.13886	-2.74457	-1.52937	Yes	-6.82515	0	-2.14 (-2.74 to -1.53)
DALYs (Disability-Adjusted Life Years)	High-income Asia Pacific	Male	10 to 14	Pancreatitis	2	Full Range	1992	2021	-2.10632	-2.41503	-1.79663	Yes	-13.21	0	-2.11 (-2.42 to -1.8)
DALYs (Disability-Adjusted Life Years)	High-income Asia Pacific	Male	15 to 19	Pancreatitis	2	Full Range	1992	2021	-2.15859	-2.65793	-1.65669	Yes	-8.3592	0	-2.16 (-2.66 to -1.66)
DALYs (Disability-Adjusted Life Years)	High-income Asia Pacific	Male	20 to 24	Pancreatitis	2	Full Range	1992	2021	-1.53945	-1.95992	-1.11718	Yes	-7.10528	0	-1.54 (-1.96 to -1.12)
DALYs (Disability-Adjusted Life Years)	High-income Asia Pacific	Male	5 to 9	Pancreatitis	1	Full Range	1992	2021	-2.09208	-2.33817	-1.84538	Yes	-16.4662	0	-2.09 (-2.34 to -1.85)
DALYs (Disability-Adjusted Life Years)	High-income North America	Both	0 to 4	Pancreatitis	3	Full Range	1992	2021	-1.46133	-2.45131	-0.461311	Yes	-2.85747	0.004	-1.46 (-2.45 to -0.46)
DALYs (Disability-Adjusted Life Years)	High-income North America	Both	10 to 14	Pancreatitis	1	Full Range	1992	2021	-0.816056	-1.11533	-0.515881	Yes	-5.31459	0	-0.82 (-1.12 to -0.52)
DALYs (Disability-Adjusted Life Years)	High-income North America	Both	15 to 19	Pancreatitis	3	Full Range	1992	2021	-0.445287	-1.11514	0.229099	No	-1.29562	0.195	-0.45 (-1.12 to 0.23)
DALYs (Disability-Adjusted Life Years)	High-income North America	Both	20 to 24	Pancreatitis	3	Full Range	1992	2021	0.320639	-0.776043	1.42944	No	0.570813	0.568	0.32 (-0.78 to 1.43)
DALYs (Disability-Adjusted Life Years)	High-income North America	Both	5 to 9	Pancreatitis	1	Full Range	1992	2021	-1.14092	-1.40429	-0.876852	Yes	-8.43083	0	-1.14 (-1.4 to -0.88)
DALYs (Disability-Adjusted Life Years)	High-income North America	Female	0 to 4	Pancreatitis	2	Full Range	1992	2021	-1.02659	-1.95876	-0.085545	Yes	-2.13722	0.033	-1.03 (-1.96 to -0.09)
DALYs (Disability-Adjusted Life Years)	High-income North America	Female	10 to 14	Pancreatitis	1	Full Range	1992	2021	-0.887319	-1.23069	-0.542753	Yes	-5.03353	0	-0.89 (-1.23 to -0.54)
DALYs (Disability-Adjusted Life Years)	High-income North America	Female	15 to 19	Pancreatitis	1	Full Range	1992	2021	-0.911917	-1.20379	-0.61918	Yes	-6.08662	0	-0.91 (-1.2 to -0.62)
DALYs (Disability-Adjusted Life Years)	High-income North America	Female	20 to 24	Pancreatitis	2	Full Range	1992	2021	-0.0944882	-0.564558	0.377804	No	-0.392856	0.694	-0.09 (-0.56 to 0.38)
DALYs (Disability-Adjusted Life Years)	High-income North America	Female	5 to 9	Pancreatitis	1	Full Range	1992	2021	-1.2001	-1.61748	-0.780941	Yes	-5.58966	0	-1.2 (-1.62 to -0.78)
DALYs (Disability-Adjusted Life Years)	High-income North America	Male	0 to 4	Pancreatitis	2	Full Range	1992	2021	-1.27122	-2.2876	-0.244258	Yes	-2.42316	0.015	-1.27 (-2.29 to -0.24)
DALYs (Disability-Adjusted Life Years)	High-income North America	Male	10 to 14	Pancreatitis	2	Full Range	1992	2021	-0.409464	-1.04604	0.231208	No	-1.25409	0.21	-0.41 (-1.05 to 0.23)
DALYs (Disability-Adjusted Life Years)	High-income North America	Male	15 to 19	Pancreatitis	2	Full Range	1992	2021	-0.160487	-0.969156	0.654785	No	-0.387083	0.699	-0.16 (-0.97 to 0.65)
DALYs (Disability-Adjusted Life Years)	High-income North America	Male	20 to 24	Pancreatitis	2	Full Range	1992	2021	0.54754	-0.957299	2.07524	No	0.709723	0.478	0.55 (-0.96 to 2.08)
DALYs (Disability-Adjusted Life Years)	High-income North America	Male	5 to 9	Pancreatitis	5	Full Range	1992	2021	-0.895878	-1.76641	-0.0176336	Yes	-1.99914	0.046	-0.9 (-1.77 to -0.02)
DALYs (Disability-Adjusted Life Years)	High-middle SDI	Both	0 to 4	Pancreatitis	2	Full Range	1992	2021	-3.88445	-4.11221	-3.65615	Yes	-32.7312	0	-3.88 (-4.11 to -3.66)
DALYs (Disability-Adjusted Life Years)	High-middle SDI	Both	10 to 14	Pancreatitis	2	Full Range	1992	2021	-1.57864	-1.90043	-1.25579	Yes	-9.52329	0	-1.58 (-1.9 to -1.26)
DALYs (Disability-Adjusted Life Years)	High-middle SDI	Both	15 to 19	Pancreatitis	3	Full Range	1992	2021	-1.02054	-1.46032	-0.578806	Yes	-4.51495	0	-1.02 (-1.46 to -0.58)
DALYs (Disability-Adjusted Life Years)	High-middle SDI	Both	20 to 24	Pancreatitis	4	Full Range	1992	2021	-0.974583	-1.71376	-0.229847	Yes	-2.56191	0.01	-0.97 (-1.71 to -0.23)
DALYs (Disability-Adjusted Life Years)	High-middle SDI	Both	5 to 9	Pancreatitis	2	Full Range	1992	2021	-1.92274	-2.0787	-1.76654	Yes	-23.911	0	-1.92 (-2.08 to -1.77)
DALYs (Disability-Adjusted Life Years)	High-middle SDI	Female	0 to 4	Pancreatitis	2	Full Range	1992	2021	-4.58498	-4.8552	-4.314	Yes	-32.436	0	-4.58 (-4.86 to -4.31)
DALYs (Disability-Adjusted Life Years)	High-middle SDI	Female	10 to 14	Pancreatitis	4	Full Range	1992	2021	-1.82886	-2.51203	-1.14089	Yes	-5.18042	0	-1.83 (-2.51 to -1.14)
DALYs (Disability-Adjusted Life Years)	High-middle SDI	Female	15 to 19	Pancreatitis	4	Full Range	1992	2021	-1.40661	-1.86841	-0.942641	Yes	-5.91387	0	-1.41 (-1.87 to -0.94)
DALYs (Disability-Adjusted Life Years)	High-middle SDI	Female	20 to 24	Pancreatitis	5	Full Range	1992	2021	-1.25664	-1.86855	-0.640908	Yes	-3.98721	0	-1.26 (-1.87 to -0.64)
DALYs (Disability-Adjusted Life Years)	High-middle SDI	Female	5 to 9	Pancreatitis	4	Full Range	1992	2021	-2.20391	-2.51244	-1.8944	Yes	-13.8233	0	-2.2 (-2.51 to -1.89)
DALYs (Disability-Adjusted Life Years)	High-middle SDI	Male	0 to 4	Pancreatitis	2	Full Range	1992	2021	-3.10788	-3.38704	-2.82791	Yes	-21.4466	0	-3.11 (-3.39 to -2.83)
DALYs (Disability-Adjusted Life Years)	High-middle SDI	Male	10 to 14	Pancreatitis	2	Full Range	1992	2021	-1.39057	-1.7202	-1.05984	Yes	-8.19683	0	-1.39 (-1.72 to -1.06)
DALYs (Disability-Adjusted Life Years)	High-middle SDI	Male	15 to 19	Pancreatitis	3	Full Range	1992	2021	-0.845296	-1.46508	-0.221615	Yes	-2.65346	0.008	-0.85 (-1.47 to -0.22)
DALYs (Disability-Adjusted Life Years)	High-middle SDI	Male	20 to 24	Pancreatitis	4	Full Range	1992	2021	-0.871653	-1.87881	0.145839	No	-1.68026	0.093	-0.87 (-1.88 to 0.15)
DALYs (Disability-Adjusted Life Years)	High-middle SDI	Male	5 to 9	Pancreatitis	2	Full Range	1992	2021	-1.77294	-1.95046	-1.5951	Yes	-19.3829	0	-1.77 (-1.95 to -1.6)
DALYs (Disability-Adjusted Life Years)	Low SDI	Both	0 to 4	Pancreatitis	2	Full Range	1992	2021	-1.04028	-1.17011	-0.910278	Yes	-15.6124	0	-1.04 (-1.17 to -0.91)
DALYs (Disability-Adjusted Life Years)	Low SDI	Both	10 to 14	Pancreatitis	1	Full Range	1992	2021	-0.958865	-1.21268	-0.704401	Yes	-7.3594	0	-0.96 (-1.21 to -0.7)
DALYs (Disability-Adjusted Life Years)	Low SDI	Both	15 to 19	Pancreatitis	1	Full Range	1992	2021	-0.979798	-1.39512	-0.562725	Yes	-4.59141	0	-0.98 (-1.4 to -0.56)
DALYs (Disability-Adjusted Life Years)	Low SDI	Both	20 to 24	Pancreatitis	3	Full Range	1992	2021	-1.06087	-1.51928	-0.600333	Yes	-4.50128	0	-1.06 (-1.52 to -0.6)
DALYs (Disability-Adjusted Life Years)	Low SDI	Both	5 to 9	Pancreatitis	2	Full Range	1992	2021	-2.18185	-3.25695	-1.09481	Yes	-3.91229	0	-2.18 (-3.26 to -1.09)
DALYs (Disability-Adjusted Life Years)	Low SDI	Female	0 to 4	Pancreatitis	2	Full Range	1992	2021	-1.9017	-2.02028	-1.78297	Yes	-31.1121	0	-1.9 (-2.02 to -1.78)
DALYs (Disability-Adjusted Life Years)	Low SDI	Female	10 to 14	Pancreatitis	2	Full Range	1992	2021	-0.839586	-1.55202	-0.121993	Yes	-2.29176	0.022	-0.84 (-1.55 to -0.12)
DALYs (Disability-Adjusted Life Years)	Low SDI	Female	15 to 19	Pancreatitis	2	Full Range	1992	2021	-1.39025	-1.94861	-0.828714	Yes	-4.83228	0	-1.39 (-1.95 to -0.83)
DALYs (Disability-Adjusted Life Years)	Low SDI	Female	20 to 24	Pancreatitis	3	Full Range	1992	2021	-1.12443	-1.93086	-0.311363	Yes	-2.7063	0.007	-1.12 (-1.93 to -0.31)
DALYs (Disability-Adjusted Life Years)	Low SDI	Female	5 to 9	Pancreatitis	5	Full Range	1992	2021	-2.28402	-3.46549	-1.0881	Yes	-3.72274	0	-2.28 (-3.47 to -1.09)
DALYs (Disability-Adjusted Life Years)	Low SDI	Male	0 to 4	Pancreatitis	2	Full Range	1992	2021	-0.659903	-0.802721	-0.516879	Yes	-9.01973	0	-0.66 (-0.8 to -0.52)
DALYs (Disability-Adjusted Life Years)	Low SDI	Male	10 to 14	Pancreatitis	1	Full Range	1992	2021	-0.880733	-1.18501	-0.575517	Yes	-5.63937	0	-0.88 (-1.19 to -0.58)
DALYs (Disability-Adjusted Life Years)	Low SDI	Male	15 to 19	Pancreatitis	1	Full Range	1992	2021	-0.70804	-1.19599	-0.217676	Yes	-2.82692	0.005	-0.71 (-1.2 to -0.22)
DALYs (Disability-Adjusted Life Years)	Low SDI	Male	20 to 24	Pancreatitis	3	Full Range	1992	2021	-0.982207	-1.47663	-0.485307	Yes	-3.86477	0	-0.98 (-1.48 to -0.49)
DALYs (Disability-Adjusted Life Years)	Low SDI	Male	5 to 9	Pancreatitis	2	Full Range	1992	2021	-2.10316	-2.5528	-1.65145	Yes	-9.04977	0	-2.1 (-2.55 to -1.65)
DALYs (Disability-Adjusted Life Years)	Low-middle SDI	Both	0 to 4	Pancreatitis	3	Full Range	1992	2021	-2.16846	-2.29911	-2.03764	Yes	-32.1538	0	-2.17 (-2.3 to -2.04)
DALYs (Disability-Adjusted Life Years)	Low-middle SDI	Both	10 to 14	Pancreatitis	1	Full Range	1992	2021	-0.810221	-0.992007	-0.628102	Yes	-8.69215	0	-0.81 (-0.99 to -0.63)
DALYs (Disability-Adjusted Life Years)	Low-middle SDI	Both	15 to 19	Pancreatitis	2	Full Range	1992	2021	-1.11637	-1.46737	-0.764119	Yes	-6.18783	0	-1.12 (-1.47 to -0.76)
DALYs (Disability-Adjusted Life Years)	Low-middle SDI	Both	20 to 24	Pancreatitis	5	Full Range	1992	2021	-1.22256	-1.77217	-0.669873	Yes	-4.32094	0	-1.22 (-1.77 to -0.67)
DALYs (Disability-Adjusted Life Years)	Low-middle SDI	Both	5 to 9	Pancreatitis	3	Full Range	1992	2021	-2.1174	-2.59462	-1.63785	Yes	-8.58265	0	-2.12 (-2.59 to -1.64)
DALYs (Disability-Adjusted Life Years)	Low-middle SDI	Female	0 to 4	Pancreatitis	4	Full Range	1992	2021	-2.79564	-2.94772	-2.64333	Yes	-35.4942	0	-2.8 (-2.95 to -2.64)
DALYs (Disability-Adjusted Life Years)	Low-middle SDI	Female	10 to 14	Pancreatitis	4	Full Range	1992	2021	-0.764873	-1.16646	-0.361654	Yes	-3.71116	0	-0.76 (-1.17 to -0.36)
DALYs (Disability-Adjusted Life Years)	Low-middle SDI	Female	15 to 19	Pancreatitis	3	Full Range	1992	2021	-0.814325	-1.20405	-0.423057	Yes	-4.07053	0	-0.81 (-1.2 to -0.42)
DALYs (Disability-Adjusted Life Years)	Low-middle SDI	Female	20 to 24	Pancreatitis	2	Full Range	1992	2021	-0.986065	-1.33681	-0.63407	Yes	-5.47311	0	-0.99 (-1.34 to -0.63)
DALYs (Disability-Adjusted Life Years)	Low-middle SDI	Female	5 to 9	Pancreatitis	4	Full Range	1992	2021	-2.19501	-2.89707	-1.48788	Yes	-6.0384	0	-2.2 (-2.9 to -1.49)
DALYs (Disability-Adjusted Life Years)	Low-middle SDI	Male	0 to 4	Pancreatitis	2	Full Range	1992	2021	-1.76332	-1.87564	-1.65088	Yes	-30.4806	0	-1.76 (-1.88 to -1.65)
DALYs (Disability-Adjusted Life Years)	Low-middle SDI	Male	10 to 14	Pancreatitis	1	Full Range	1992	2021	-0.953816	-1.16488	-0.742303	Yes	-8.80554	0	-0.95 (-1.16 to -0.74)
DALYs (Disability-Adjusted Life Years)	Low-middle SDI	Male	15 to 19	Pancreatitis	3	Full Range	1992	2021	-1.31624	-2.18639	-0.438353	Yes	-2.93217	0.003	-1.32 (-2.19 to -0.44)
DALYs (Disability-Adjusted Life Years)	Low-middle SDI	Male	20 to 24	Pancreatitis	5	Full Range	1992	2021	-1.45011	-1.81802	-1.08082	Yes	-7.65463	0	-1.45 (-1.82 to -1.08)
DALYs (Disability-Adjusted Life Years)	Low-middle SDI	Male	5 to 9	Pancreatitis	2	Full Range	1992	2021	-1.86467	-2.45663	-1.26911	Yes	-6.09741	0	-1.86 (-2.46 to -1.27)
DALYs (Disability-Adjusted Life Years)	Middle SDI	Both	0 to 4	Pancreatitis	2	Full Range	1992	2021	-4.16141	-4.44231	-3.87968	Yes	-28.3814	0	-4.16 (-4.44 to -3.88)
DALYs (Disability-Adjusted Life Years)	Middle SDI	Both	10 to 14	Pancreatitis	4	Full Range	1992	2021	-1.54768	-1.83861	-1.2559	Yes	-10.3304	0	-1.55 (-1.84 to -1.26)
DALYs (Disability-Adjusted Life Years)	Middle SDI	Both	15 to 19	Pancreatitis	2	Full Range	1992	2021	-0.734882	-0.893901	-0.575609	Yes	-9.01713	0	-0.73 (-0.89 to -0.58)
DALYs (Disability-Adjusted Life Years)	Middle SDI	Both	20 to 24	Pancreatitis	5	Full Range	1992	2021	-0.370106	-0.601464	-0.138211	Yes	-3.12595	0.002	-0.37 (-0.6 to -0.14)
DALYs (Disability-Adjusted Life Years)	Middle SDI	Both	5 to 9	Pancreatitis	3	Full Range	1992	2021	-2.23282	-2.46079	-2.00433	Yes	-18.9592	0	-2.23 (-2.46 to -2)
DALYs (Disability-Adjusted Life Years)	Middle SDI	Female	0 to 4	Pancreatitis	2	Full Range	1992	2021	-4.96953	-5.37259	-4.56476	Yes	-23.5051	0	-4.97 (-5.37 to -4.56)
DALYs (Disability-Adjusted Life Years)	Middle SDI	Female	10 to 14	Pancreatitis	3	Full Range	1992	2021	-1.78462	-1.99288	-1.57591	Yes	-16.6267	0	-1.78 (-1.99 to -1.58)
DALYs (Disability-Adjusted Life Years)	Middle SDI	Female	15 to 19	Pancreatitis	3	Full Range	1992	2021	-0.950271	-1.44872	-0.449296	Yes	-3.70937	0	-0.95 (-1.45 to -0.45)
DALYs (Disability-Adjusted Life Years)	Middle SDI	Female	20 to 24	Pancreatitis	3	Full Range	1992	2021	-0.628483	-0.832486	-0.424061	Yes	-6.01298	0	-0.63 (-0.83 to -0.42)
DALYs (Disability-Adjusted Life Years)	Middle SDI	Female	5 to 9	Pancreatitis	3	Full Range	1992	2021	-2.59025	-2.8736	-2.30607	Yes	-17.657	0	-2.59 (-2.87 to -2.31)
DALYs (Disability-Adjusted Life Years)	Middle SDI	Male	0 to 4	Pancreatitis	2	Full Range	1992	2021	-3.43718	-3.64693	-3.22697	Yes	-31.525	0	-3.44 (-3.65 to -3.23)
DALYs (Disability-Adjusted Life Years)	Middle SDI	Male	10 to 14	Pancreatitis	2	Full Range	1992	2021	-1.25447	-1.3778	-1.13098	Yes	-19.798	0	-1.25 (-1.38 to -1.13)
DALYs (Disability-Adjusted Life Years)	Middle SDI	Male	15 to 19	Pancreatitis	2	Full Range	1992	2021	-0.548974	-0.747745	-0.349804	Yes	-5.39282	0	-0.55 (-0.75 to -0.35)
DALYs (Disability-Adjusted Life Years)	Middle SDI	Male	20 to 24	Pancreatitis	4	Full Range	1992	2021	-0.281139	-0.632081	0.0710422	No	-1.56515	0.118	-0.28 (-0.63 to 0.07)
DALYs (Disability-Adjusted Life Years)	Middle SDI	Male	5 to 9	Pancreatitis	3	Full Range	1992	2021	-1.97434	-2.25871	-1.68913	Yes	-13.4527	0	-1.97 (-2.26 to -1.69)
DALYs (Disability-Adjusted Life Years)	North Africa and Middle East	Both	0 to 4	Pancreatitis	5	Full Range	1992	2021	-1.22049	-1.43548	-1.00504	Yes	-11.0466	0	-1.22 (-1.44 to -1.01)
DALYs (Disability-Adjusted Life Years)	North Africa and Middle East	Both	10 to 14	Pancreatitis	4	Full Range	1992	2021	-0.580384	-0.724327	-0.436231	Yes	-7.87393	0	-0.58 (-0.72 to -0.44)
DALYs (Disability-Adjusted Life Years)	North Africa and Middle East	Both	15 to 19	Pancreatitis	2	Full Range	1992	2021	-0.463216	-0.616127	-0.310069	Yes	-5.91901	0	-0.46 (-0.62 to -0.31)
DALYs (Disability-Adjusted Life Years)	North Africa and Middle East	Both	20 to 24	Pancreatitis	5	Full Range	1992	2021	-0.5036	-0.632369	-0.374665	Yes	-7.64093	0	-0.5 (-0.63 to -0.37)
DALYs (Disability-Adjusted Life Years)	North Africa and Middle East	Both	5 to 9	Pancreatitis	4	Full Range	1992	2021	-0.999597	-1.26944	-0.72902	Yes	-7.21426	0	-1 (-1.27 to -0.73)
DALYs (Disability-Adjusted Life Years)	North Africa and Middle East	Female	0 to 4	Pancreatitis	5	Full Range	1992	2021	-1.61855	-1.89749	-1.33882	Yes	-11.2643	0	-1.62 (-1.9 to -1.34)
DALYs (Disability-Adjusted Life Years)	North Africa and Middle East	Female	10 to 14	Pancreatitis	3	Full Range	1992	2021	-0.704827	-0.830743	-0.578752	Yes	-10.9254	0	-0.7 (-0.83 to -0.58)
DALYs (Disability-Adjusted Life Years)	North Africa and Middle East	Female	15 to 19	Pancreatitis	2	Full Range	1992	2021	-0.42257	-0.581503	-0.263383	Yes	-5.19595	0	-0.42 (-0.58 to -0.26)
DALYs (Disability-Adjusted Life Years)	North Africa and Middle East	Female	20 to 24	Pancreatitis	5	Full Range	1992	2021	-0.572289	-0.758017	-0.386213	Yes	-6.01634	0	-0.57 (-0.76 to -0.39)
DALYs (Disability-Adjusted Life Years)	North Africa and Middle East	Female	5 to 9	Pancreatitis	3	Full Range	1992	2021	-1.25148	-1.43443	-1.06819	Yes	-13.3107	0	-1.25 (-1.43 to -1.07)
DALYs (Disability-Adjusted Life Years)	North Africa and Middle East	Male	0 to 4	Pancreatitis	5	Full Range	1992	2021	-0.793071	-1.00365	-0.582041	Yes	-7.34425	0	-0.79 (-1 to -0.58)
DALYs (Disability-Adjusted Life Years)	North Africa and Middle East	Male	10 to 14	Pancreatitis	3	Full Range	1992	2021	-0.447595	-0.595521	-0.299449	Yes	-5.91279	0	-0.45 (-0.6 to -0.3)
DALYs (Disability-Adjusted Life Years)	North Africa and Middle East	Male	15 to 19	Pancreatitis	5	Full Range	1992	2021	-0.46974	-0.603547	-0.335753	Yes	-6.8598	0	-0.47 (-0.6 to -0.34)
DALYs (Disability-Adjusted Life Years)	North Africa and Middle East	Male	20 to 24	Pancreatitis	3	Full Range	1992	2021	-0.437637	-0.526071	-0.349125	Yes	-9.67383	0	-0.44 (-0.53 to -0.35)
DALYs (Disability-Adjusted Life Years)	North Africa and Middle East	Male	5 to 9	Pancreatitis	5	Full Range	1992	2021	-0.637548	-0.802595	-0.472227	Yes	-7.54055	0	-0.64 (-0.8 to -0.47)
DALYs (Disability-Adjusted Life Years)	Oceania	Both	0 to 4	Pancreatitis	4	Full Range	1992	2021	-2.20032	-2.58239	-1.81675	Yes	-11.1405	0	-2.2 (-2.58 to -1.82)
DALYs (Disability-Adjusted Life Years)	Oceania	Both	10 to 14	Pancreatitis	5	Full Range	1992	2021	-0.852067	-1.02807	-0.67575	Yes	-9.43962	0	-0.85 (-1.03 to -0.68)
DALYs (Disability-Adjusted Life Years)	Oceania	Both	15 to 19	Pancreatitis	2	Full Range	1992	2021	-0.828958	-1.26772	-0.388244	Yes	-3.67941	0	-0.83 (-1.27 to -0.39)
DALYs (Disability-Adjusted Life Years)	Oceania	Both	20 to 24	Pancreatitis	2	Full Range	1992	2021	-0.850018	-1.23022	-0.46835	Yes	-4.35481	0	-0.85 (-1.23 to -0.47)
DALYs (Disability-Adjusted Life Years)	Oceania	Both	5 to 9	Pancreatitis	3	Full Range	1992	2021	-1.78685	-2.48566	-1.08302	Yes	-4.94883	0	-1.79 (-2.49 to -1.08)
DALYs (Disability-Adjusted Life Years)	Oceania	Female	0 to 4	Pancreatitis	5	Full Range	1992	2021	-2.89963	-3.45664	-2.3394	Yes	-10.0247	0	-2.9 (-3.46 to -2.34)
DALYs (Disability-Adjusted Life Years)	Oceania	Female	10 to 14	Pancreatitis	4	Full Range	1992	2021	-1.21861	-1.49762	-0.938801	Yes	-8.49577	0	-1.22 (-1.5 to -0.94)
DALYs (Disability-Adjusted Life Years)	Oceania	Female	15 to 19	Pancreatitis	2	Full Range	1992	2021	-0.819863	-1.39566	-0.24071	Yes	-2.77122	0.006	-0.82 (-1.4 to -0.24)
DALYs (Disability-Adjusted Life Years)	Oceania	Female	20 to 24	Pancreatitis	2	Full Range	1992	2021	-1.02111	-1.37084	-0.670136	Yes	-5.68312	0	-1.02 (-1.37 to -0.67)
DALYs (Disability-Adjusted Life Years)	Oceania	Female	5 to 9	Pancreatitis	3	Full Range	1992	2021	-1.85164	-2.56984	-1.12815	Yes	-4.98772	0	-1.85 (-2.57 to -1.13)
DALYs (Disability-Adjusted Life Years)	Oceania	Male	0 to 4	Pancreatitis	5	Full Range	1992	2021	-0.454751	-0.737437	-0.17126	Yes	-3.1413	0.002	-0.45 (-0.74 to -0.17)
DALYs (Disability-Adjusted Life Years)	Oceania	Male	10 to 14	Pancreatitis	5	Full Range	1992	2021	-0.516412	-0.662019	-0.37059	Yes	-6.92814	0	-0.52 (-0.66 to -0.37)
DALYs (Disability-Adjusted Life Years)	Oceania	Male	15 to 19	Pancreatitis	2	Full Range	1992	2021	-0.763884	-0.976755	-0.550555	Yes	-6.99883	0	-0.76 (-0.98 to -0.55)
DALYs (Disability-Adjusted Life Years)	Oceania	Male	20 to 24	Pancreatitis	2	Full Range	1992	2021	-0.832779	-1.23717	-0.426729	Yes	-4.01114	0	-0.83 (-1.24 to -0.43)
DALYs (Disability-Adjusted Life Years)	Oceania	Male	5 to 9	Pancreatitis	3	Full Range	1992	2021	-0.504971	-0.656244	-0.353466	Yes	-6.52109	0	-0.5 (-0.66 to -0.35)
DALYs (Disability-Adjusted Life Years)	South Asia	Both	0 to 4	Pancreatitis	3	Full Range	1992	2021	-1.89898	-2.15393	-1.64337	Yes	-14.4407	0	-1.9 (-2.15 to -1.64)
DALYs (Disability-Adjusted Life Years)	South Asia	Both	10 to 14	Pancreatitis	1	Full Range	1992	2021	-0.722471	-0.981443	-0.462822	Yes	-5.44094	0	-0.72 (-0.98 to -0.46)
DALYs (Disability-Adjusted Life Years)	South Asia	Both	15 to 19	Pancreatitis	1	Full Range	1992	2021	-1.48262	-1.80532	-1.15885	Yes	-8.92309	0	-1.48 (-1.81 to -1.16)
DALYs (Disability-Adjusted Life Years)	South Asia	Both	20 to 24	Pancreatitis	5	Full Range	1992	2021	-1.56428	-2.21694	-0.907266	Yes	-4.6452	0	-1.56 (-2.22 to -0.91)
DALYs (Disability-Adjusted Life Years)	South Asia	Both	5 to 9	Pancreatitis	3	Full Range	1992	2021	-2.47772	-3.5255	-1.41855	Yes	-4.55224	0	-2.48 (-3.53 to -1.42)
DALYs (Disability-Adjusted Life Years)	South Asia	Female	0 to 4	Pancreatitis	2	Full Range	1992	2021	-2.62004	-2.78969	-2.45009	Yes	-29.8423	0	-2.62 (-2.79 to -2.45)
DALYs (Disability-Adjusted Life Years)	South Asia	Female	10 to 14	Pancreatitis	4	Full Range	1992	2021	-0.714547	-1.47843	0.0552643	No	-1.81976	0.069	-0.71 (-1.48 to 0.06)
DALYs (Disability-Adjusted Life Years)	South Asia	Female	15 to 19	Pancreatitis	3	Full Range	1992	2021	-0.884954	-1.35947	-0.408154	Yes	-3.63031	0	-0.88 (-1.36 to -0.41)
DALYs (Disability-Adjusted Life Years)	South Asia	Female	20 to 24	Pancreatitis	4	Full Range	1992	2021	-0.919275	-1.63379	-0.199566	Yes	-2.50093	0.012	-0.92 (-1.63 to -0.2)
DALYs (Disability-Adjusted Life Years)	South Asia	Female	5 to 9	Pancreatitis	5	Full Range	1992	2021	-2.62513	-3.72657	-1.5111	Yes	-4.58335	0	-2.63 (-3.73 to -1.51)
DALYs (Disability-Adjusted Life Years)	South Asia	Male	0 to 4	Pancreatitis	3	Full Range	1992	2021	-1.36606	-1.79034	-0.939945	Yes	-6.25371	0	-1.37 (-1.79 to -0.94)
DALYs (Disability-Adjusted Life Years)	South Asia	Male	10 to 14	Pancreatitis	1	Full Range	1992	2021	-0.987832	-1.38235	-0.591736	Yes	-4.87349	0	-0.99 (-1.38 to -0.59)
DALYs (Disability-Adjusted Life Years)	South Asia	Male	15 to 19	Pancreatitis	1	Full Range	1992	2021	-1.72981	-2.12304	-1.33501	Yes	-8.52986	0	-1.73 (-2.12 to -1.34)
DALYs (Disability-Adjusted Life Years)	South Asia	Male	20 to 24	Pancreatitis	5	Full Range	1992	2021	-1.74231	-2.29633	-1.18515	Yes	-6.09253	0	-1.74 (-2.3 to -1.19)
DALYs (Disability-Adjusted Life Years)	South Asia	Male	5 to 9	Pancreatitis	1	Full Range	1992	2021	-2.10282	-2.51384	-1.69006	Yes	-9.90029	0	-2.1 (-2.51 to -1.69)
DALYs (Disability-Adjusted Life Years)	Southeast Asia	Both	0 to 4	Pancreatitis	5	Full Range	1992	2021	-1.79229	-1.97024	-1.61402	Yes	-19.5447	0	-1.79 (-1.97 to -1.61)
DALYs (Disability-Adjusted Life Years)	Southeast Asia	Both	10 to 14	Pancreatitis	5	Full Range	1992	2021	-0.949885	-1.05977	-0.839882	Yes	-16.8531	0	-0.95 (-1.06 to -0.84)
DALYs (Disability-Adjusted Life Years)	Southeast Asia	Both	15 to 19	Pancreatitis	5	Full Range	1992	2021	-0.580009	-0.780075	-0.379539	Yes	-5.65988	0	-0.58 (-0.78 to -0.38)
DALYs (Disability-Adjusted Life Years)	Southeast Asia	Both	20 to 24	Pancreatitis	4	Full Range	1992	2021	-0.569134	-0.815946	-0.321709	Yes	-4.50109	0	-0.57 (-0.82 to -0.32)
DALYs (Disability-Adjusted Life Years)	Southeast Asia	Both	5 to 9	Pancreatitis	4	Full Range	1992	2021	-1.22975	-1.36257	-1.09675	Yes	-18.0229	0	-1.23 (-1.36 to -1.1)
DALYs (Disability-Adjusted Life Years)	Southeast Asia	Female	0 to 4	Pancreatitis	5	Full Range	1992	2021	-1.6467	-1.79426	-1.49892	Yes	-21.6752	0	-1.65 (-1.79 to -1.5)
DALYs (Disability-Adjusted Life Years)	Southeast Asia	Female	10 to 14	Pancreatitis	3	Full Range	1992	2021	-1.18121	-1.27402	-1.08832	Yes	-24.7863	0	-1.18 (-1.27 to -1.09)
DALYs (Disability-Adjusted Life Years)	Southeast Asia	Female	15 to 19	Pancreatitis	4	Full Range	1992	2021	-1.13765	-1.2926	-0.98245	Yes	-14.2963	0	-1.14 (-1.29 to -0.98)
DALYs (Disability-Adjusted Life Years)	Southeast Asia	Female	20 to 24	Pancreatitis	3	Full Range	1992	2021	-1.24862	-1.3703	-1.1268	Yes	-19.9751	0	-1.25 (-1.37 to -1.13)
DALYs (Disability-Adjusted Life Years)	Southeast Asia	Female	5 to 9	Pancreatitis	3	Full Range	1992	2021	-1.47665	-1.60763	-1.34548	Yes	-21.9163	0	-1.48 (-1.61 to -1.35)
DALYs (Disability-Adjusted Life Years)	Southeast Asia	Male	0 to 4	Pancreatitis	5	Full Range	1992	2021	-1.86257	-2.03331	-1.69153	Yes	-21.1621	0	-1.86 (-2.03 to -1.69)
DALYs (Disability-Adjusted Life Years)	Southeast Asia	Male	10 to 14	Pancreatitis	4	Full Range	1992	2021	-0.828824	-0.923189	-0.73437	Yes	-17.1352	0	-0.83 (-0.92 to -0.73)
DALYs (Disability-Adjusted Life Years)	Southeast Asia	Male	15 to 19	Pancreatitis	4	Full Range	1992	2021	-0.494136	-0.675138	-0.312804	Yes	-5.33261	0	-0.49 (-0.68 to -0.31)
DALYs (Disability-Adjusted Life Years)	Southeast Asia	Male	20 to 24	Pancreatitis	5	Full Range	1992	2021	-0.522059	-0.740475	-0.303162	Yes	-4.66732	0	-0.52 (-0.74 to -0.3)
DALYs (Disability-Adjusted Life Years)	Southeast Asia	Male	5 to 9	Pancreatitis	4	Full Range	1992	2021	-1.02264	-1.15475	-0.890347	Yes	-15.0836	0	-1.02 (-1.15 to -0.89)
DALYs (Disability-Adjusted Life Years)	Southern Latin America	Both	0 to 4	Pancreatitis	3	Full Range	1992	2021	-1.86258	-2.50507	-1.21586	Yes	-5.61029	0	-1.86 (-2.51 to -1.22)
DALYs (Disability-Adjusted Life Years)	Southern Latin America	Both	10 to 14	Pancreatitis	4	Full Range	1992	2021	-1.94188	-2.77503	-1.10159	Yes	-4.50435	0	-1.94 (-2.78 to -1.1)
DALYs (Disability-Adjusted Life Years)	Southern Latin America	Both	15 to 19	Pancreatitis	3	Full Range	1992	2021	-1.19312	-1.76713	-0.615763	Yes	-4.03778	0	-1.19 (-1.77 to -0.62)
DALYs (Disability-Adjusted Life Years)	Southern Latin America	Both	20 to 24	Pancreatitis	3	Full Range	1992	2021	-0.909389	-1.52675	-0.288161	Yes	-2.86496	0.004	-0.91 (-1.53 to -0.29)
DALYs (Disability-Adjusted Life Years)	Southern Latin America	Both	5 to 9	Pancreatitis	5	Full Range	1992	2021	-2.08543	-2.999	-1.16325	Yes	-4.40636	0	-2.09 (-3 to -1.16)
DALYs (Disability-Adjusted Life Years)	Southern Latin America	Female	0 to 4	Pancreatitis	3	Full Range	1992	2021	-1.71145	-2.38949	-1.02869	Yes	-4.88761	0	-1.71 (-2.39 to -1.03)
DALYs (Disability-Adjusted Life Years)	Southern Latin America	Female	10 to 14	Pancreatitis	1	Full Range	1992	2021	-1.813	-2.80971	-0.806082	Yes	-3.51471	0	-1.81 (-2.81 to -0.81)
DALYs (Disability-Adjusted Life Years)	Southern Latin America	Female	15 to 19	Pancreatitis	2	Full Range	1992	2021	-1.21776	-1.68215	-0.75117	Yes	-5.09607	0	-1.22 (-1.68 to -0.75)
DALYs (Disability-Adjusted Life Years)	Southern Latin America	Female	20 to 24	Pancreatitis	3	Full Range	1992	2021	-1.27995	-2.6684	0.128313	No	-1.78253	0.075	-1.28 (-2.67 to 0.13)
DALYs (Disability-Adjusted Life Years)	Southern Latin America	Female	5 to 9	Pancreatitis	5	Full Range	1992	2021	-1.72064	-3.23045	-0.187279	Yes	-2.19728	0.028	-1.72 (-3.23 to -0.19)
DALYs (Disability-Adjusted Life Years)	Southern Latin America	Male	0 to 4	Pancreatitis	3	Full Range	1992	2021	-1.88614	-2.57683	-1.19055	Yes	-5.28281	0	-1.89 (-2.58 to -1.19)
DALYs (Disability-Adjusted Life Years)	Southern Latin America	Male	10 to 14	Pancreatitis	3	Full Range	1992	2021	-1.95748	-2.48307	-1.42905	Yes	-7.20825	0	-1.96 (-2.48 to -1.43)
DALYs (Disability-Adjusted Life Years)	Southern Latin America	Male	15 to 19	Pancreatitis	4	Full Range	1992	2021	-0.785523	-1.44514	-0.121495	Yes	-2.31716	0.02	-0.79 (-1.45 to -0.12)
DALYs (Disability-Adjusted Life Years)	Southern Latin America	Male	20 to 24	Pancreatitis	3	Full Range	1992	2021	-0.513777	-1.46824	0.449936	No	-1.04725	0.295	-0.51 (-1.47 to 0.45)
DALYs (Disability-Adjusted Life Years)	Southern Latin America	Male	5 to 9	Pancreatitis	4	Full Range	1992	2021	-2.4536	-3.80616	-1.08203	Yes	-3.48709	0	-2.45 (-3.81 to -1.08)
DALYs (Disability-Adjusted Life Years)	Southern Sub-Saharan Africa	Both	0 to 4	Pancreatitis	4	Full Range	1992	2021	0.135399	-0.0614613	0.332646	No	1.34763	0.178	0.14 (-0.06 to 0.33)
DALYs (Disability-Adjusted Life Years)	Southern Sub-Saharan Africa	Both	10 to 14	Pancreatitis	4	Full Range	1992	2021	0.15706	-0.0422245	0.356741	No	1.54436	0.123	0.16 (-0.04 to 0.36)
DALYs (Disability-Adjusted Life Years)	Southern Sub-Saharan Africa	Both	15 to 19	Pancreatitis	3	Full Range	1992	2021	0.902527	0.650327	1.15536	Yes	7.0367	0	0.9 (0.65 to 1.16)
DALYs (Disability-Adjusted Life Years)	Southern Sub-Saharan Africa	Both	20 to 24	Pancreatitis	3	Full Range	1992	2021	0.434159	0.228588	0.640152	Yes	4.1441	0	0.43 (0.23 to 0.64)
DALYs (Disability-Adjusted Life Years)	Southern Sub-Saharan Africa	Both	5 to 9	Pancreatitis	4	Full Range	1992	2021	-0.0748157	-0.263753	0.11448	No	-0.775084	0.438	-0.07 (-0.26 to 0.11)
DALYs (Disability-Adjusted Life Years)	Southern Sub-Saharan Africa	Female	0 to 4	Pancreatitis	4	Full Range	1992	2021	-0.0728198	-0.098352	-0.047281	Yes	-5.58722	0	-0.07 (-0.1 to -0.05)
DALYs (Disability-Adjusted Life Years)	Southern Sub-Saharan Africa	Female	10 to 14	Pancreatitis	4	Full Range	1992	2021	0.0404168	-0.0517898	0.132708	No	0.858886	0.39	0.04 (-0.05 to 0.13)
DALYs (Disability-Adjusted Life Years)	Southern Sub-Saharan Africa	Female	15 to 19	Pancreatitis	4	Full Range	1992	2021	-0.0772825	-0.323937	0.169983	No	-0.613106	0.54	-0.08 (-0.32 to 0.17)
DALYs (Disability-Adjusted Life Years)	Southern Sub-Saharan Africa	Female	20 to 24	Pancreatitis	3	Full Range	1992	2021	-0.900544	-1.26242	-0.537344	Yes	-4.84658	0	-0.9 (-1.26 to -0.54)
DALYs (Disability-Adjusted Life Years)	Southern Sub-Saharan Africa	Female	5 to 9	Pancreatitis	5	Full Range	1992	2021	-0.112532	-0.159829	-0.0652122	Yes	-4.65953	0	-0.11 (-0.16 to -0.07)
DALYs (Disability-Adjusted Life Years)	Southern Sub-Saharan Africa	Male	0 to 4	Pancreatitis	4	Full Range	1992	2021	0.266242	-0.102992	0.63684	No	1.41253	0.158	0.27 (-0.1 to 0.64)
DALYs (Disability-Adjusted Life Years)	Southern Sub-Saharan Africa	Male	10 to 14	Pancreatitis	3	Full Range	1992	2021	0.187824	-0.0320111	0.408142	No	1.6743	0.094	0.19 (-0.03 to 0.41)
DALYs (Disability-Adjusted Life Years)	Southern Sub-Saharan Africa	Male	15 to 19	Pancreatitis	3	Full Range	1992	2021	0.964386	0.665615	1.26404	Yes	6.34746	0	0.96 (0.67 to 1.26)
DALYs (Disability-Adjusted Life Years)	Southern Sub-Saharan Africa	Male	20 to 24	Pancreatitis	2	Full Range	1992	2021	0.611173	0.449776	0.77283	Yes	7.43859	0	0.61 (0.45 to 0.77)
DALYs (Disability-Adjusted Life Years)	Southern Sub-Saharan Africa	Male	5 to 9	Pancreatitis	3	Full Range	1992	2021	-0.108356	-0.412896	0.197116	No	-0.695918	0.486	-0.11 (-0.41 to 0.2)
DALYs (Disability-Adjusted Life Years)	Tropical Latin America	Both	0 to 4	Pancreatitis	5	Full Range	1992	2021	-3.46456	-4.37141	-2.5491	Yes	-7.32202	0	-3.46 (-4.37 to -2.55)
DALYs (Disability-Adjusted Life Years)	Tropical Latin America	Both	10 to 14	Pancreatitis	4	Full Range	1992	2021	-0.477297	-1.40878	0.462984	No	-0.997202	0.319	-0.48 (-1.41 to 0.46)
DALYs (Disability-Adjusted Life Years)	Tropical Latin America	Both	15 to 19	Pancreatitis	4	Full Range	1992	2021	0.735334	0.0212436	1.45452	Yes	2.01849	0.044	0.74 (0.02 to 1.45)
DALYs (Disability-Adjusted Life Years)	Tropical Latin America	Both	20 to 24	Pancreatitis	5	Full Range	1992	2021	-0.175987	-1.08131	0.737621	No	-0.378936	0.705	-0.18 (-1.08 to 0.74)
DALYs (Disability-Adjusted Life Years)	Tropical Latin America	Both	5 to 9	Pancreatitis	2	Full Range	1992	2021	-1.4604	-1.90783	-1.01092	Yes	-6.33583	0	-1.46 (-1.91 to -1.01)
DALYs (Disability-Adjusted Life Years)	Tropical Latin America	Female	0 to 4	Pancreatitis	5	Full Range	1992	2021	-3.30625	-4.42808	-2.17126	Yes	-5.64683	0	-3.31 (-4.43 to -2.17)
DALYs (Disability-Adjusted Life Years)	Tropical Latin America	Female	10 to 14	Pancreatitis	3	Full Range	1992	2021	-0.373257	-1.03356	0.291455	No	-1.10219	0.27	-0.37 (-1.03 to 0.29)
DALYs (Disability-Adjusted Life Years)	Tropical Latin America	Female	15 to 19	Pancreatitis	5	Full Range	1992	2021	1.15882	-1.07948	3.44777	No	1.00924	0.313	1.16 (-1.08 to 3.45)
DALYs (Disability-Adjusted Life Years)	Tropical Latin America	Female	20 to 24	Pancreatitis	1	Full Range	1992	2021	0.587032	0.026007	1.1512	Yes	2.05109	0.04	0.59 (0.03 to 1.15)
DALYs (Disability-Adjusted Life Years)	Tropical Latin America	Female	5 to 9	Pancreatitis	2	Full Range	1992	2021	-1.2863	-1.82993	-0.73966	Yes	-4.59488	0	-1.29 (-1.83 to -0.74)
DALYs (Disability-Adjusted Life Years)	Tropical Latin America	Male	0 to 4	Pancreatitis	3	Full Range	1992	2021	-3.61176	-4.44824	-2.76795	Yes	-8.27189	0	-3.61 (-4.45 to -2.77)
DALYs (Disability-Adjusted Life Years)	Tropical Latin America	Male	10 to 14	Pancreatitis	2	Full Range	1992	2021	-0.428591	-1.60346	0.760307	No	-0.70924	0.478	-0.43 (-1.6 to 0.76)
DALYs (Disability-Adjusted Life Years)	Tropical Latin America	Male	15 to 19	Pancreatitis	2	Full Range	1992	2021	0.205581	-0.255865	0.669161	No	0.872075	0.383	0.21 (-0.26 to 0.67)
DALYs (Disability-Adjusted Life Years)	Tropical Latin America	Male	20 to 24	Pancreatitis	4	Full Range	1992	2021	-0.899477	-1.933	0.144944	No	-1.68919	0.091	-0.9 (-1.93 to 0.14)
DALYs (Disability-Adjusted Life Years)	Tropical Latin America	Male	5 to 9	Pancreatitis	1	Full Range	1992	2021	-1.60616	-2.05938	-1.15084	Yes	-6.87384	0	-1.61 (-2.06 to -1.15)
DALYs (Disability-Adjusted Life Years)	Western Europe	Both	0 to 4	Pancreatitis	3	Full Range	1992	2021	-3.09545	-3.53711	-2.65176	Yes	-13.491	0	-3.1 (-3.54 to -2.65)
DALYs (Disability-Adjusted Life Years)	Western Europe	Both	10 to 14	Pancreatitis	4	Full Range	1992	2021	-1.81848	-2.32762	-1.30669	Yes	-6.91832	0	-1.82 (-2.33 to -1.31)
DALYs (Disability-Adjusted Life Years)	Western Europe	Both	15 to 19	Pancreatitis	4	Full Range	1992	2021	-1.80999	-2.48607	-1.12922	Yes	-5.18149	0	-1.81 (-2.49 to -1.13)
DALYs (Disability-Adjusted Life Years)	Western Europe	Both	20 to 24	Pancreatitis	3	Full Range	1992	2021	-1.80971	-2.29036	-1.32669	Yes	-7.2944	0	-1.81 (-2.29 to -1.33)
DALYs (Disability-Adjusted Life Years)	Western Europe	Both	5 to 9	Pancreatitis	0	Full Range	1992	2021	-2.14491	-2.21226	-2.07752	Yes	-64.5113	0	-2.14 (-2.21 to -2.08)
DALYs (Disability-Adjusted Life Years)	Western Europe	Female	0 to 4	Pancreatitis	3	Full Range	1992	2021	-3.08393	-3.62055	-2.54433	Yes	-11.0576	0	-3.08 (-3.62 to -2.54)
DALYs (Disability-Adjusted Life Years)	Western Europe	Female	10 to 14	Pancreatitis	3	Full Range	1992	2021	-1.48228	-1.93671	-1.02573	Yes	-6.33073	0	-1.48 (-1.94 to -1.03)
DALYs (Disability-Adjusted Life Years)	Western Europe	Female	15 to 19	Pancreatitis	4	Full Range	1992	2021	-1.64801	-2.2632	-1.02895	Yes	-5.19069	0	-1.65 (-2.26 to -1.03)
DALYs (Disability-Adjusted Life Years)	Western Europe	Female	20 to 24	Pancreatitis	5	Full Range	1992	2021	-1.60547	-2.34568	-0.859651	Yes	-4.20087	0	-1.61 (-2.35 to -0.86)
DALYs (Disability-Adjusted Life Years)	Western Europe	Female	5 to 9	Pancreatitis	0	Full Range	1992	2021	-1.8958	-1.97647	-1.81506	Yes	-47.6577	0	-1.9 (-1.98 to -1.82)
DALYs (Disability-Adjusted Life Years)	Western Europe	Male	0 to 4	Pancreatitis	3	Full Range	1992	2021	-3.11379	-3.7358	-2.48777	Yes	-9.62626	0	-3.11 (-3.74 to -2.49)
DALYs (Disability-Adjusted Life Years)	Western Europe	Male	10 to 14	Pancreatitis	2	Full Range	1992	2021	-2.02293	-2.59378	-1.44873	Yes	-6.85475	0	-2.02 (-2.59 to -1.45)
DALYs (Disability-Adjusted Life Years)	Western Europe	Male	15 to 19	Pancreatitis	4	Full Range	1992	2021	-2.02658	-2.78167	-1.26561	Yes	-5.18652	0	-2.03 (-2.78 to -1.27)
DALYs (Disability-Adjusted Life Years)	Western Europe	Male	20 to 24	Pancreatitis	3	Full Range	1992	2021	-1.98826	-2.48889	-1.48507	Yes	-7.68654	0	-1.99 (-2.49 to -1.49)
DALYs (Disability-Adjusted Life Years)	Western Europe	Male	5 to 9	Pancreatitis	0	Full Range	1992	2021	-2.37021	-2.4543	-2.28604	Yes	-57.0221	0	-2.37 (-2.45 to -2.29)
DALYs (Disability-Adjusted Life Years)	Western Sub-Saharan Africa	Both	0 to 4	Pancreatitis	3	Full Range	1992	2021	-0.112317	-0.273189	0.0488152	No	-1.36652	0.172	-0.11 (-0.27 to 0.05)
DALYs (Disability-Adjusted Life Years)	Western Sub-Saharan Africa	Both	10 to 14	Pancreatitis	5	Full Range	1992	2021	0.224071	0.102625	0.345664	Yes	3.61805	0	0.22 (0.1 to 0.35)
DALYs (Disability-Adjusted Life Years)	Western Sub-Saharan Africa	Both	15 to 19	Pancreatitis	5	Full Range	1992	2021	0.34974	0.170245	0.529556	Yes	3.82217	0	0.35 (0.17 to 0.53)
DALYs (Disability-Adjusted Life Years)	Western Sub-Saharan Africa	Both	20 to 24	Pancreatitis	4	Full Range	1992	2021	0.329961	0.212621	0.447438	Yes	5.51728	0	0.33 (0.21 to 0.45)
DALYs (Disability-Adjusted Life Years)	Western Sub-Saharan Africa	Both	5 to 9	Pancreatitis	4	Full Range	1992	2021	0.0911965	-0.0405662	0.223133	No	1.35627	0.175	0.09 (-0.04 to 0.22)
DALYs (Disability-Adjusted Life Years)	Western Sub-Saharan Africa	Female	0 to 4	Pancreatitis	3	Full Range	1992	2021	-0.105868	-0.251895	0.0403724	No	-1.41917	0.156	-0.11 (-0.25 to 0.04)
DALYs (Disability-Adjusted Life Years)	Western Sub-Saharan Africa	Female	10 to 14	Pancreatitis	2	Full Range	1992	2021	0.263062	0.191838	0.334335	Yes	7.24604	0	0.26 (0.19 to 0.33)
DALYs (Disability-Adjusted Life Years)	Western Sub-Saharan Africa	Female	15 to 19	Pancreatitis	3	Full Range	1992	2021	0.687085	0.595207	0.779047	Yes	14.700599646082	0	0.69 (0.6 to 0.78)
DALYs (Disability-Adjusted Life Years)	Western Sub-Saharan Africa	Female	20 to 24	Pancreatitis	3	Full Range	1992	2021	0.659634	0.563975	0.755385	Yes	13.553280772485	0	0.66 (0.56 to 0.76)
DALYs (Disability-Adjusted Life Years)	Western Sub-Saharan Africa	Female	5 to 9	Pancreatitis	4	Full Range	1992	2021	0.19734	0.00983854	0.385193	Yes	2.06291	0.039	0.2 (0.01 to 0.39)
DALYs (Disability-Adjusted Life Years)	Western Sub-Saharan Africa	Male	0 to 4	Pancreatitis	3	Full Range	1992	2021	-0.125262	-0.294599	0.0443623	No	-1.44769	0.148	-0.13 (-0.29 to 0.04)
DALYs (Disability-Adjusted Life Years)	Western Sub-Saharan Africa	Male	10 to 14	Pancreatitis	5	Full Range	1992	2021	0.180082	0.0927023	0.267538	Yes	4.04118	0	0.18 (0.09 to 0.27)
DALYs (Disability-Adjusted Life Years)	Western Sub-Saharan Africa	Male	15 to 19	Pancreatitis	4	Full Range	1992	2021	0.266206	0.117217	0.415417	Yes	3.50402	0	0.27 (0.12 to 0.42)
DALYs (Disability-Adjusted Life Years)	Western Sub-Saharan Africa	Male	20 to 24	Pancreatitis	4	Full Range	1992	2021	0.240919	0.0720837	0.41004	Yes	2.79777	0.005	0.24 (0.07 to 0.41)
DALYs (Disability-Adjusted Life Years)	Western Sub-Saharan Africa	Male	5 to 9	Pancreatitis	5	Full Range	1992	2021	0.00367617	-0.173493	0.18116	No	0.0406328	0.968	0 (-0.17 to 0.18)
Incidence	Andean Latin America	Both	0 to 4	Pancreatitis	4	Full Range	1992	2021	-0.220493	-0.260716	-0.180254	Yes	-10.7301	0	-0.22 (-0.26 to -0.18)
Incidence	Andean Latin America	Both	10 to 14	Pancreatitis	5	Full Range	1992	2021	-0.142617	-0.177326	-0.107896	Yes	-8.04616	0	-0.14 (-0.18 to -0.11)
Incidence	Andean Latin America	Both	15 to 19	Pancreatitis	5	Full Range	1992	2021	-0.146356	-0.239672	-0.0529532	Yes	-3.07032	0.002	-0.15 (-0.24 to -0.05)
Incidence	Andean Latin America	Both	20 to 24	Pancreatitis	5	Full Range	1992	2021	-0.180158	-0.254558	-0.105702	Yes	-4.73992	0	-0.18 (-0.25 to -0.11)
Incidence	Andean Latin America	Both	5 to 9	Pancreatitis	5	Full Range	1992	2021	-0.118946	-0.199914	-0.0379134	Yes	-2.87644	0.004	-0.12 (-0.2 to -0.04)
Incidence	Andean Latin America	Female	0 to 4	Pancreatitis	4	Full Range	1992	2021	-0.264725	-0.303041	-0.226395	Yes	-13.5209	0	-0.26 (-0.3 to -0.23)
Incidence	Andean Latin America	Female	10 to 14	Pancreatitis	5	Full Range	1992	2021	-0.127024	-0.183328	-0.0706887	Yes	-4.41772	0	-0.13 (-0.18 to -0.07)
Incidence	Andean Latin America	Female	15 to 19	Pancreatitis	5	Full Range	1992	2021	0.0384592	-0.0750243	0.152072	No	0.663976	0.507	0.04 (-0.08 to 0.15)
Incidence	Andean Latin America	Female	20 to 24	Pancreatitis	5	Full Range	1992	2021	0.0218787	-0.0856029	0.129476	No	0.398795	0.69	0.02 (-0.09 to 0.13)
Incidence	Andean Latin America	Female	5 to 9	Pancreatitis	5	Full Range	1992	2021	-0.155841	-0.221467	-0.0901707	Yes	-4.64907	0	-0.16 (-0.22 to -0.09)
Incidence	Andean Latin America	Male	0 to 4	Pancreatitis	5	Full Range	1992	2021	-0.159198	-0.216355	-0.102008	Yes	-5.45312	0	-0.16 (-0.22 to -0.1)
Incidence	Andean Latin America	Male	10 to 14	Pancreatitis	5	Full Range	1992	2021	-0.115673	-0.144765	-0.0865726	Yes	-7.78737	0	-0.12 (-0.14 to -0.09)
Incidence	Andean Latin America	Male	15 to 19	Pancreatitis	5	Full Range	1992	2021	-0.369826	-0.396594	-0.343049	Yes	-27.0241	0	-0.37 (-0.4 to -0.34)
Incidence	Andean Latin America	Male	20 to 24	Pancreatitis	5	Full Range	1992	2021	-0.399895	-0.427996	-0.371787	Yes	-27.832	0	-0.4 (-0.43 to -0.37)
Incidence	Andean Latin America	Male	5 to 9	Pancreatitis	5	Full Range	1992	2021	-0.0360591	-0.111937	0.0398769	No	-0.930898	0.352	-0.04 (-0.11 to 0.04)
Incidence	Australasia	Both	0 to 4	Pancreatitis	5	Full Range	1992	2021	-0.193288	-0.264589	-0.121935	Yes	-5.30613	0	-0.19 (-0.26 to -0.12)
Incidence	Australasia	Both	10 to 14	Pancreatitis	5	Full Range	1992	2021	-0.19429	-0.201484	-0.187096	Yes	-52.8835	0	-0.19 (-0.2 to -0.19)
Incidence	Australasia	Both	15 to 19	Pancreatitis	5	Full Range	1992	2021	-0.0890967	-0.108167	-0.0700228	Yes	-9.15204	0	-0.09 (-0.11 to -0.07)
Incidence	Australasia	Both	20 to 24	Pancreatitis	4	Full Range	1992	2021	-0.0651197	-0.0988588	-0.0313692	Yes	-3.78105	0	-0.07 (-0.1 to -0.03)
Incidence	Australasia	Both	5 to 9	Pancreatitis	5	Full Range	1992	2021	-0.283026	-0.320216	-0.245823	Yes	-14.892	0	-0.28 (-0.32 to -0.25)
Incidence	Australasia	Female	0 to 4	Pancreatitis	4	Full Range	1992	2021	-0.221755	-0.329293	-0.114101	Yes	-4.03501	0	-0.22 (-0.33 to -0.11)
Incidence	Australasia	Female	10 to 14	Pancreatitis	5	Full Range	1992	2021	-0.157537	-0.184281	-0.130787	Yes	-11.5348	0	-0.16 (-0.18 to -0.13)
Incidence	Australasia	Female	15 to 19	Pancreatitis	5	Full Range	1992	2021	-0.0705027	-0.0963183	-0.0446804	Yes	-5.35011	0	-0.07 (-0.1 to -0.04)
Incidence	Australasia	Female	20 to 24	Pancreatitis	4	Full Range	1992	2021	-0.0523785	-0.085825	-0.0189208	Yes	-3.06806	0.002	-0.05 (-0.09 to -0.02)
Incidence	Australasia	Female	5 to 9	Pancreatitis	2	Full Range	1992	2021	-0.253738	-0.293231	-0.21423	Yes	-12.5742	0	-0.25 (-0.29 to -0.21)
Incidence	Australasia	Male	0 to 4	Pancreatitis	5	Full Range	1992	2021	-0.146333	-0.250876	-0.0416797	Yes	-2.73998	0.006	-0.15 (-0.25 to -0.04)
Incidence	Australasia	Male	10 to 14	Pancreatitis	5	Full Range	1992	2021	-0.250654	-0.287013	-0.214283	Yes	-13.4925	0	-0.25 (-0.29 to -0.21)
Incidence	Australasia	Male	15 to 19	Pancreatitis	5	Full Range	1992	2021	-0.100445	-0.111757	-0.0891307	Yes	-17.3927	0	-0.1 (-0.11 to -0.09)
Incidence	Australasia	Male	20 to 24	Pancreatitis	2	Full Range	1992	2021	-0.0271121	-0.0575939	0.00337903	No	-1.74279	0.081	-0.03 (-0.06 to 0)
Incidence	Australasia	Male	5 to 9	Pancreatitis	5	Full Range	1992	2021	-0.301126	-0.361478	-0.240737	Yes	-9.7615	0	-0.3 (-0.36 to -0.24)
Incidence	Caribbean	Both	0 to 4	Pancreatitis	4	Full Range	1992	2021	-0.0246716	-0.122777	0.0735307	No	-0.492587	0.622	-0.02 (-0.12 to 0.07)
Incidence	Caribbean	Both	10 to 14	Pancreatitis	4	Full Range	1992	2021	-0.0642772	-0.0892881	-0.03926	Yes	-5.03479	0	-0.06 (-0.09 to -0.04)
Incidence	Caribbean	Both	15 to 19	Pancreatitis	4	Full Range	1992	2021	-0.0608595	-0.0780427	-0.0436733	Yes	-6.93907	0	-0.06 (-0.08 to -0.04)
Incidence	Caribbean	Both	20 to 24	Pancreatitis	5	Full Range	1992	2021	-0.0573838	-0.0641383	-0.0506288	Yes	-16.6458	0	-0.06 (-0.06 to -0.05)
Incidence	Caribbean	Both	5 to 9	Pancreatitis	4	Full Range	1992	2021	-0.0587039	-0.124965	0.00760065	No	-1.73535	0.083	-0.06 (-0.12 to 0.01)
Incidence	Caribbean	Female	0 to 4	Pancreatitis	5	Full Range	1992	2021	-0.0118967	-0.0999763	0.0762606	No	-0.264595	0.791	-0.01 (-0.1 to 0.08)
Incidence	Caribbean	Female	10 to 14	Pancreatitis	3	Full Range	1992	2021	-0.072613	-0.100379	-0.0448397	Yes	-5.12316	0	-0.07 (-0.1 to -0.04)
Incidence	Caribbean	Female	15 to 19	Pancreatitis	5	Full Range	1992	2021	-0.0603999	-0.0727468	-0.0480514	Yes	-9.58445	0	-0.06 (-0.07 to -0.05)
Incidence	Caribbean	Female	20 to 24	Pancreatitis	4	Full Range	1992	2021	-0.0508611	-0.0597602	-0.0419612	Yes	-11.1984	0	-0.05 (-0.06 to -0.04)
Incidence	Caribbean	Female	5 to 9	Pancreatitis	5	Full Range	1992	2021	-0.0589518	-0.128862	0.0110068	No	-1.65169	0.099	-0.06 (-0.13 to 0.01)
Incidence	Caribbean	Male	0 to 4	Pancreatitis	3	Full Range	1992	2021	-0.00727412	-0.117718	0.103292	No	-0.129013	0.897	-0.01 (-0.12 to 0.1)
Incidence	Caribbean	Male	10 to 14	Pancreatitis	3	Full Range	1992	2021	-0.0379625	-0.0789753	0.00306719	No	-1.81347	0.07	-0.04 (-0.08 to 0)
Incidence	Caribbean	Male	15 to 19	Pancreatitis	5	Full Range	1992	2021	-0.0420989	-0.0538032	-0.0303932	Yes	-7.04782	0	-0.04 (-0.05 to -0.03)
Incidence	Caribbean	Male	20 to 24	Pancreatitis	4	Full Range	1992	2021	-0.0631419	-0.0814723	-0.0448082	Yes	-6.74866	0	-0.06 (-0.08 to -0.04)
Incidence	Caribbean	Male	5 to 9	Pancreatitis	3	Full Range	1992	2021	-0.0372699	-0.100974	0.0264744	No	-1.1461	0.252	-0.04 (-0.1 to 0.03)
Incidence	Central Asia	Both	0 to 4	Pancreatitis	3	Full Range	1992	2021	0.0191149	-0.0355272	0.073787	No	0.685514	0.493	0.02 (-0.04 to 0.07)
Incidence	Central Asia	Both	10 to 14	Pancreatitis	4	Full Range	1992	2021	0.0381901	0.00667443	0.0697157	Yes	2.37513	0.018	0.04 (0.01 to 0.07)
Incidence	Central Asia	Both	15 to 19	Pancreatitis	4	Full Range	1992	2021	0.0259897	-0.00240518	0.0543926	No	1.79392	0.073	0.03 (0 to 0.05)
Incidence	Central Asia	Both	20 to 24	Pancreatitis	3	Full Range	1992	2021	0.024008	-0.0204504	0.0684862	No	1.05829	0.29	0.02 (-0.02 to 0.07)
Incidence	Central Asia	Both	5 to 9	Pancreatitis	3	Full Range	1992	2021	0.0523302	0.0276318	0.0770346	Yes	4.15328	0	0.05 (0.03 to 0.08)
Incidence	Central Asia	Female	0 to 4	Pancreatitis	5	Full Range	1992	2021	-0.00342835	-0.0960785	0.0893077	No	-0.0724901	0.942	0 (-0.1 to 0.09)
Incidence	Central Asia	Female	10 to 14	Pancreatitis	2	Full Range	1992	2021	0.0118468	-0.056413	0.0801533	No	0.340065	0.734	0.01 (-0.06 to 0.08)
Incidence	Central Asia	Female	15 to 19	Pancreatitis	3	Full Range	1992	2021	-0.00418706	-0.0532706	0.0449206	No	-0.16715	0.867	0 (-0.05 to 0.04)
Incidence	Central Asia	Female	20 to 24	Pancreatitis	1	Full Range	1992	2021	0.00177372	-0.0132254	0.0167751	No	0.23176	0.817	0 (-0.01 to 0.02)
Incidence	Central Asia	Female	5 to 9	Pancreatitis	2	Full Range	1992	2021	0.0357063	0.0122146	0.0592036	Yes	2.97924	0.003	0.04 (0.01 to 0.06)
Incidence	Central Asia	Male	0 to 4	Pancreatitis	3	Full Range	1992	2021	0.0118235	-0.0353485	0.0590179	No	0.491172	0.623	0.01 (-0.04 to 0.06)
Incidence	Central Asia	Male	10 to 14	Pancreatitis	5	Full Range	1992	2021	0.0496192	0.0163177	0.0829318	Yes	2.92058	0.003	0.05 (0.02 to 0.08)
Incidence	Central Asia	Male	15 to 19	Pancreatitis	4	Full Range	1992	2021	0.0371334	0.0209881	0.0532813	Yes	4.50829	0	0.04 (0.02 to 0.05)
Incidence	Central Asia	Male	20 to 24	Pancreatitis	4	Full Range	1992	2021	0.0298444	0.0025937	0.0571024	Yes	2.14654	0.032	0.03 (0 to 0.06)
Incidence	Central Asia	Male	5 to 9	Pancreatitis	5	Full Range	1992	2021	0.055047	0.0438171	0.0662781	Yes	9.60954	0	0.06 (0.04 to 0.07)
Incidence	Central Europe	Both	0 to 4	Pancreatitis	5	Full Range	1992	2021	-0.450296	-0.499637	-0.400931	Yes	-17.8423	0	-0.45 (-0.5 to -0.4)
Incidence	Central Europe	Both	10 to 14	Pancreatitis	5	Full Range	1992	2021	-0.824662	-0.883	-0.76629	Yes	-27.5832	0	-0.82 (-0.88 to -0.77)
Incidence	Central Europe	Both	15 to 19	Pancreatitis	5	Full Range	1992	2021	-0.669439	-0.74106	-0.597766	Yes	-18.2516	0	-0.67 (-0.74 to -0.6)
Incidence	Central Europe	Both	20 to 24	Pancreatitis	3	Full Range	1992	2021	-0.54417	-0.586897	-0.501424	Yes	-24.8886	0	-0.54 (-0.59 to -0.5)
Incidence	Central Europe	Both	5 to 9	Pancreatitis	4	Full Range	1992	2021	-0.666458	-0.7003	-0.632605	Yes	-38.4626	0	-0.67 (-0.7 to -0.63)
Incidence	Central Europe	Female	0 to 4	Pancreatitis	5	Full Range	1992	2021	-0.478942	-0.537225	-0.420625	Yes	-16.0628	0	-0.48 (-0.54 to -0.42)
Incidence	Central Europe	Female	10 to 14	Pancreatitis	3	Full Range	1992	2021	-0.720773	-0.780346	-0.661164	Yes	-23.6207	0	-0.72 (-0.78 to -0.66)
Incidence	Central Europe	Female	15 to 19	Pancreatitis	5	Full Range	1992	2021	-0.547825	-0.609835	-0.485777	Yes	-17.2625	0	-0.55 (-0.61 to -0.49)
Incidence	Central Europe	Female	20 to 24	Pancreatitis	3	Full Range	1992	2021	-0.381993	-0.40989	-0.354087	Yes	-26.7823	0	-0.38 (-0.41 to -0.35)
Incidence	Central Europe	Female	5 to 9	Pancreatitis	5	Full Range	1992	2021	-0.636841	-0.675421	-0.598247	Yes	-32.244	0	-0.64 (-0.68 to -0.6)
Incidence	Central Europe	Male	0 to 4	Pancreatitis	5	Full Range	1992	2021	-0.398122	-0.445113	-0.35111	Yes	-16.5686	0	-0.4 (-0.45 to -0.35)
Incidence	Central Europe	Male	10 to 14	Pancreatitis	3	Full Range	1992	2021	-0.914443	-1.00905	-0.819749	Yes	-18.8493	0	-0.91 (-1.01 to -0.82)
Incidence	Central Europe	Male	15 to 19	Pancreatitis	5	Full Range	1992	2021	-0.796323	-0.893904	-0.698646	Yes	-15.9229	0	-0.8 (-0.89 to -0.7)
Incidence	Central Europe	Male	20 to 24	Pancreatitis	4	Full Range	1992	2021	-0.66164	-0.728625	-0.594609	Yes	-19.2887	0	-0.66 (-0.73 to -0.59)
Incidence	Central Europe	Male	5 to 9	Pancreatitis	5	Full Range	1992	2021	-0.679008	-0.754333	-0.603626	Yes	-17.601	0	-0.68 (-0.75 to -0.6)
Incidence	Central Latin America	Both	0 to 4	Pancreatitis	4	Full Range	1992	2021	-0.224753	-0.280808	-0.168667	Yes	-7.8475	0	-0.22 (-0.28 to -0.17)
Incidence	Central Latin America	Both	10 to 14	Pancreatitis	5	Full Range	1992	2021	0.17489	0.165597	0.184184	Yes	36.916320964914	0	0.17 (0.17 to 0.18)
Incidence	Central Latin America	Both	15 to 19	Pancreatitis	5	Full Range	1992	2021	0.287684	0.274368	0.301002	Yes	42.401462182088	0	0.29 (0.27 to 0.3)
Incidence	Central Latin America	Both	20 to 24	Pancreatitis	4	Full Range	1992	2021	0.249848	0.23937	0.260327	Yes	46.791450063593	0	0.25 (0.24 to 0.26)
Incidence	Central Latin America	Both	5 to 9	Pancreatitis	5	Full Range	1992	2021	-0.125341	-0.1378	-0.11288	Yes	-19.7034	0	-0.13 (-0.14 to -0.11)
Incidence	Central Latin America	Female	0 to 4	Pancreatitis	5	Full Range	1992	2021	-0.239517	-0.295916	-0.183086	Yes	-8.31132	0	-0.24 (-0.3 to -0.18)
Incidence	Central Latin America	Female	10 to 14	Pancreatitis	5	Full Range	1992	2021	0.265445	0.257532	0.273359	Yes	65.829921148207	0	0.27 (0.26 to 0.27)
Incidence	Central Latin America	Female	15 to 19	Pancreatitis	3	Full Range	1992	2021	0.464621	0.430969	0.498285	Yes	27.118778055811	0	0.46 (0.43 to 0.5)
Incidence	Central Latin America	Female	20 to 24	Pancreatitis	3	Full Range	1992	2021	0.476535	0.460851	0.492221	Yes	59.687	0	0.48 (0.46 to 0.49)
Incidence	Central Latin America	Female	5 to 9	Pancreatitis	5	Full Range	1992	2021	-0.0847858	-0.0945599	-0.0750107	Yes	-16.9937	0	-0.08 (-0.09 to -0.08)
Incidence	Central Latin America	Male	0 to 4	Pancreatitis	5	Full Range	1992	2021	-0.196856	-0.233953	-0.159745	Yes	-10.3883	0	-0.2 (-0.23 to -0.16)
Incidence	Central Latin America	Male	10 to 14	Pancreatitis	4	Full Range	1992	2021	0.0451269	0.024351	0.0659071	Yes	4.25773	0	0.05 (0.02 to 0.07)
Incidence	Central Latin America	Male	15 to 19	Pancreatitis	5	Full Range	1992	2021	0.111185	0.0838083	0.13857	Yes	7.96329	0	0.11 (0.08 to 0.14)
Incidence	Central Latin America	Male	20 to 24	Pancreatitis	5	Full Range	1992	2021	0.0517533	0.0400307	0.0634772	Yes	8.65468	0	0.05 (0.04 to 0.06)
Incidence	Central Latin America	Male	5 to 9	Pancreatitis	4	Full Range	1992	2021	-0.204251	-0.224648	-0.18385	Yes	-19.6043	0	-0.2 (-0.22 to -0.18)
Incidence	Central Sub-Saharan Africa	Both	0 to 4	Pancreatitis	5	Full Range	1992	2021	0.102532	0.0929996	0.112065	Yes	21.091612559245	0	0.1 (0.09 to 0.11)
Incidence	Central Sub-Saharan Africa	Both	10 to 14	Pancreatitis	4	Full Range	1992	2021	-0.0474731	-0.0572187	-0.0377266	Yes	-9.54474	0	-0.05 (-0.06 to -0.04)
Incidence	Central Sub-Saharan Africa	Both	15 to 19	Pancreatitis	5	Full Range	1992	2021	-0.0480569	-0.0619743	-0.0341376	Yes	-6.76567	0	-0.05 (-0.06 to -0.03)
Incidence	Central Sub-Saharan Africa	Both	20 to 24	Pancreatitis	4	Full Range	1992	2021	-0.0460457	-0.0619317	-0.0301572	Yes	-5.67921	0	-0.05 (-0.06 to -0.03)
Incidence	Central Sub-Saharan Africa	Both	5 to 9	Pancreatitis	5	Full Range	1992	2021	-0.0553338	-0.0703047	-0.0403607	Yes	-7.24167	0	-0.06 (-0.07 to -0.04)
Incidence	Central Sub-Saharan Africa	Female	0 to 4	Pancreatitis	5	Full Range	1992	2021	0.084102	0.0726511	0.0955543	Yes	14.400311714595	0	0.08 (0.07 to 0.1)
Incidence	Central Sub-Saharan Africa	Female	10 to 14	Pancreatitis	5	Full Range	1992	2021	-0.0493371	-0.0540097	-0.0446643	Yes	-20.6894	0	-0.05 (-0.05 to -0.04)
Incidence	Central Sub-Saharan Africa	Female	15 to 19	Pancreatitis	5	Full Range	1992	2021	-0.0568597	-0.0997282	-0.0139728	Yes	-2.59835	0.009	-0.06 (-0.1 to -0.01)
Incidence	Central Sub-Saharan Africa	Female	20 to 24	Pancreatitis	4	Full Range	1992	2021	-0.0601486	-0.0983633	-0.0219192	Yes	-3.08339	0.002	-0.06 (-0.1 to -0.02)
Incidence	Central Sub-Saharan Africa	Female	5 to 9	Pancreatitis	5	Full Range	1992	2021	-0.066558	-0.0852584	-0.047854	Yes	-6.97285	0	-0.07 (-0.09 to -0.05)
Incidence	Central Sub-Saharan Africa	Male	0 to 4	Pancreatitis	5	Full Range	1992	2021	0.1219	0.078291	0.165528	Yes	5.48081	0	0.12 (0.08 to 0.17)
Incidence	Central Sub-Saharan Africa	Male	10 to 14	Pancreatitis	5	Full Range	1992	2021	-0.0376587	-0.0462807	-0.029036	Yes	-8.55868	0	-0.04 (-0.05 to -0.03)
Incidence	Central Sub-Saharan Africa	Male	15 to 19	Pancreatitis	5	Full Range	1992	2021	-0.0373935	-0.0586135	-0.016169	Yes	-3.4528	0.001	-0.04 (-0.06 to -0.02)
Incidence	Central Sub-Saharan Africa	Male	20 to 24	Pancreatitis	5	Full Range	1992	2021	-0.0347232	-0.0963422	0.0269337	No	-1.10394	0.27	-0.03 (-0.1 to 0.03)
Incidence	Central Sub-Saharan Africa	Male	5 to 9	Pancreatitis	5	Full Range	1992	2021	-0.0417411	-0.0510807	-0.0324007	Yes	-8.75738	0	-0.04 (-0.05 to -0.03)
Incidence	East Asia	Both	0 to 4	Pancreatitis	5	Full Range	1992	2021	-1.10452	-1.32802	-0.880521	Yes	-9.62156	0	-1.1 (-1.33 to -0.88)
Incidence	East Asia	Both	10 to 14	Pancreatitis	3	Full Range	1992	2021	-1.89838	-1.9552	-1.84153	Yes	-64.8403	0	-1.9 (-1.96 to -1.84)
Incidence	East Asia	Both	15 to 19	Pancreatitis	2	Full Range	1992	2021	-1.66766	-1.85268	-1.48228	Yes	-17.5005	0	-1.67 (-1.85 to -1.48)
Incidence	East Asia	Both	20 to 24	Pancreatitis	3	Full Range	1992	2021	-1.49599	-1.56695	-1.42498	Yes	-40.9931	0	-1.5 (-1.57 to -1.42)
Incidence	East Asia	Both	5 to 9	Pancreatitis	2	Full Range	1992	2021	-1.89303	-1.95164	-1.83438	Yes	-62.6753	0	-1.89 (-1.95 to -1.83)
Incidence	East Asia	Female	0 to 4	Pancreatitis	5	Full Range	1992	2021	-1.14687	-1.36884	-0.924393	Yes	-10.0568	0	-1.15 (-1.37 to -0.92)
Incidence	East Asia	Female	10 to 14	Pancreatitis	2	Full Range	1992	2021	-1.91043	-2.04507	-1.7756	Yes	-27.5225	0	-1.91 (-2.05 to -1.78)
Incidence	East Asia	Female	15 to 19	Pancreatitis	2	Full Range	1992	2021	-1.73786	-1.93252	-1.54282	Yes	-17.3278	0	-1.74 (-1.93 to -1.54)
Incidence	East Asia	Female	20 to 24	Pancreatitis	3	Full Range	1992	2021	-1.58056	-1.64926	-1.51181	Yes	-44.7188	0	-1.58 (-1.65 to -1.51)
Incidence	East Asia	Female	5 to 9	Pancreatitis	2	Full Range	1992	2021	-1.92213	-1.99885	-1.84535	Yes	-48.6122	0	-1.92 (-2 to -1.85)
Incidence	East Asia	Male	0 to 4	Pancreatitis	5	Full Range	1992	2021	-1.06364	-1.28818	-0.83858	Yes	-9.22397	0	-1.06 (-1.29 to -0.84)
Incidence	East Asia	Male	10 to 14	Pancreatitis	3	Full Range	1992	2021	-1.85375	-1.92059	-1.78686	Yes	-53.8309	0	-1.85 (-1.92 to -1.79)
Incidence	East Asia	Male	15 to 19	Pancreatitis	4	Full Range	1992	2021	-1.65911	-1.79986	-1.51816	Yes	-22.8942	0	-1.66 (-1.8 to -1.52)
Incidence	East Asia	Male	20 to 24	Pancreatitis	3	Full Range	1992	2021	-1.46173	-1.53208	-1.39132	Yes	-40.4103	0	-1.46 (-1.53 to -1.39)
Incidence	East Asia	Male	5 to 9	Pancreatitis	2	Full Range	1992	2021	-1.86086	-1.90295	-1.81875	Yes	-85.8223	0	-1.86 (-1.9 to -1.82)
Incidence	Eastern Europe	Both	0 to 4	Pancreatitis	5	Full Range	1992	2021	0.0258366	-0.185194	0.237314	No	0.239737	0.811	0.03 (-0.19 to 0.24)
Incidence	Eastern Europe	Both	10 to 14	Pancreatitis	5	Full Range	1992	2021	0.163685	0.094738	0.232679	Yes	4.6553	0	0.16 (0.09 to 0.23)
Incidence	Eastern Europe	Both	15 to 19	Pancreatitis	5	Full Range	1992	2021	0.159677	0.123254	0.196113	Yes	8.59782	0	0.16 (0.12 to 0.2)
Incidence	Eastern Europe	Both	20 to 24	Pancreatitis	5	Full Range	1992	2021	0.111879	0.0102482	0.213613	Yes	2.15771	0.031	0.11 (0.01 to 0.21)
Incidence	Eastern Europe	Both	5 to 9	Pancreatitis	5	Full Range	1992	2021	0.158342	0.0778519	0.238898	Yes	3.85718	0	0.16 (0.08 to 0.24)
Incidence	Eastern Europe	Female	0 to 4	Pancreatitis	5	Full Range	1992	2021	0.118247	-0.0828191	0.319718	No	1.15218	0.249	0.12 (-0.08 to 0.32)
Incidence	Eastern Europe	Female	10 to 14	Pancreatitis	5	Full Range	1992	2021	0.283249	0.20977	0.356782	Yes	7.56322	0	0.28 (0.21 to 0.36)
Incidence	Eastern Europe	Female	15 to 19	Pancreatitis	5	Full Range	1992	2021	0.284165	0.229814	0.338546	Yes	10.259034890216	0	0.28 (0.23 to 0.34)
Incidence	Eastern Europe	Female	20 to 24	Pancreatitis	5	Full Range	1992	2021	0.258612	0.192919	0.324347	Yes	7.7232	0	0.26 (0.19 to 0.32)
Incidence	Eastern Europe	Female	5 to 9	Pancreatitis	5	Full Range	1992	2021	0.259467	0.181274	0.337721	Yes	6.50962	0	0.26 (0.18 to 0.34)
Incidence	Eastern Europe	Male	0 to 4	Pancreatitis	4	Full Range	1992	2021	-0.0870895	-0.273993	0.100164	No	-0.912011	0.362	-0.09 (-0.27 to 0.1)
Incidence	Eastern Europe	Male	10 to 14	Pancreatitis	5	Full Range	1992	2021	0.0498079	-0.0418482	0.141548	No	1.06486	0.287	0.05 (-0.04 to 0.14)
Incidence	Eastern Europe	Male	15 to 19	Pancreatitis	5	Full Range	1992	2021	0.049744	-0.0272603	0.126808	No	1.26594	0.206	0.05 (-0.03 to 0.13)
Incidence	Eastern Europe	Male	20 to 24	Pancreatitis	5	Full Range	1992	2021	0.0313135	-0.048268	0.110958	No	0.771014	0.441	0.03 (-0.05 to 0.11)
Incidence	Eastern Europe	Male	5 to 9	Pancreatitis	4	Full Range	1992	2021	0.0381249	-0.0151124	0.0913906	No	1.40349	0.16	0.04 (-0.02 to 0.09)
Incidence	Eastern Sub-Saharan Africa	Both	0 to 4	Pancreatitis	5	Full Range	1992	2021	0.0834966	0.0494811	0.117524	Yes	4.81225	0	0.08 (0.05 to 0.12)
Incidence	Eastern Sub-Saharan Africa	Both	10 to 14	Pancreatitis	5	Full Range	1992	2021	-0.065499	-0.0831773	-0.0478175	Yes	-7.25873	0	-0.07 (-0.08 to -0.05)
Incidence	Eastern Sub-Saharan Africa	Both	15 to 19	Pancreatitis	5	Full Range	1992	2021	-0.0338088	-0.0596904	-0.00792051	Yes	-2.55951	0.01	-0.03 (-0.06 to -0.01)
Incidence	Eastern Sub-Saharan Africa	Both	20 to 24	Pancreatitis	3	Full Range	1992	2021	-0.0151556	-0.0462824	0.0159808	No	-0.954088	0.34	-0.02 (-0.05 to 0.02)
Incidence	Eastern Sub-Saharan Africa	Both	5 to 9	Pancreatitis	5	Full Range	1992	2021	-0.0830038	-0.101239	-0.0647651	Yes	-8.91685	0	-0.08 (-0.1 to -0.06)
Incidence	Eastern Sub-Saharan Africa	Female	0 to 4	Pancreatitis	4	Full Range	1992	2021	0.167897	0.119423	0.216394	Yes	6.79269	0	0.17 (0.12 to 0.22)
Incidence	Eastern Sub-Saharan Africa	Female	10 to 14	Pancreatitis	5	Full Range	1992	2021	0.0103274	-0.0449814	0.0656668	No	0.365886	0.714	0.01 (-0.04 to 0.07)
Incidence	Eastern Sub-Saharan Africa	Female	15 to 19	Pancreatitis	4	Full Range	1992	2021	0.0463803	-0.025514	0.118326	No	1.26425	0.206	0.05 (-0.03 to 0.12)
Incidence	Eastern Sub-Saharan Africa	Female	20 to 24	Pancreatitis	4	Full Range	1992	2021	0.0604238	-0.00961001	0.130507	No	1.69094	0.091	0.06 (-0.01 to 0.13)
Incidence	Eastern Sub-Saharan Africa	Female	5 to 9	Pancreatitis	3	Full Range	1992	2021	0.00409082	-0.0323444	0.0405394	No	0.220022	0.826	0 (-0.03 to 0.04)
Incidence	Eastern Sub-Saharan Africa	Male	0 to 4	Pancreatitis	5	Full Range	1992	2021	-0.010613	-0.0287278	0.00750501	No	-1.14813	0.251	-0.01 (-0.03 to 0.01)
Incidence	Eastern Sub-Saharan Africa	Male	10 to 14	Pancreatitis	4	Full Range	1992	2021	-0.162271	-0.196127	-0.128403	Yes	-9.3847	0	-0.16 (-0.2 to -0.13)
Incidence	Eastern Sub-Saharan Africa	Male	15 to 19	Pancreatitis	4	Full Range	1992	2021	-0.128616	-0.161562	-0.095659	Yes	-7.64517	0	-0.13 (-0.16 to -0.1)
Incidence	Eastern Sub-Saharan Africa	Male	20 to 24	Pancreatitis	4	Full Range	1992	2021	-0.0994364	-0.109153	-0.0897183	Yes	-20.0456	0	-0.1 (-0.11 to -0.09)
Incidence	Eastern Sub-Saharan Africa	Male	5 to 9	Pancreatitis	5	Full Range	1992	2021	-0.175555	-0.192125	-0.158982	Yes	-20.7451	0	-0.18 (-0.19 to -0.16)
Incidence	Global	Both	0 to 4	Pancreatitis	5	Full Range	1992	2021	-0.23429	-0.276597	-0.191964	Yes	-10.8389	0	-0.23 (-0.28 to -0.19)
Incidence	Global	Both	10 to 14	Pancreatitis	4	Full Range	1992	2021	0.141986	0.123192	0.160784	Yes	14.816229771638	0	0.14 (0.12 to 0.16)
Incidence	Global	Both	15 to 19	Pancreatitis	5	Full Range	1992	2021	0.294633	0.278844	0.310425	Yes	36.624268355132	0	0.29 (0.28 to 0.31)
Incidence	Global	Both	20 to 24	Pancreatitis	5	Full Range	1992	2021	0.149212	0.120182	0.178251	Yes	10.080141685008	0	0.15 (0.12 to 0.18)
Incidence	Global	Both	5 to 9	Pancreatitis	5	Full Range	1992	2021	-0.136984	-0.160459	-0.113503	Yes	-11.4275	0	-0.14 (-0.16 to -0.11)
Incidence	Global	Female	0 to 4	Pancreatitis	5	Full Range	1992	2021	-0.28933	-0.338443	-0.240192	Yes	-11.5267	0	-0.29 (-0.34 to -0.24)
Incidence	Global	Female	10 to 14	Pancreatitis	5	Full Range	1992	2021	0.148529	0.116639	0.180429	Yes	9.13398	0	0.15 (0.12 to 0.18)
Incidence	Global	Female	15 to 19	Pancreatitis	5	Full Range	1992	2021	0.421636	0.390218	0.453063	Yes	26.354537355416	0	0.42 (0.39 to 0.45)
Incidence	Global	Female	20 to 24	Pancreatitis	5	Full Range	1992	2021	0.301359	0.263876	0.338856	Yes	15.778713054299	0	0.3 (0.26 to 0.34)
Incidence	Global	Female	5 to 9	Pancreatitis	5	Full Range	1992	2021	-0.187134	-0.221619	-0.152638	Yes	-10.6241	0	-0.19 (-0.22 to -0.15)
Incidence	Global	Male	0 to 4	Pancreatitis	4	Full Range	1992	2021	-0.169606	-0.20419	-0.135009	Yes	-9.60198	0	-0.17 (-0.2 to -0.14)
Incidence	Global	Male	10 to 14	Pancreatitis	4	Full Range	1992	2021	0.144101	0.120455	0.167753	Yes	11.951141694795	0	0.14 (0.12 to 0.17)
Incidence	Global	Male	15 to 19	Pancreatitis	5	Full Range	1992	2021	0.173348	0.147539	0.199164	Yes	13.174011750689	0	0.17 (0.15 to 0.2)
Incidence	Global	Male	20 to 24	Pancreatitis	4	Full Range	1992	2021	0.0209752	-0.00370233	0.0456589	No	1.66588	0.096	0.02 (0 to 0.05)
Incidence	Global	Male	5 to 9	Pancreatitis	4	Full Range	1992	2021	-0.0817799	-0.100014	-0.0635421	Yes	-8.78586	0	-0.08 (-0.1 to -0.06)
Incidence	High SDI	Both	0 to 4	Pancreatitis	5	Full Range	1992	2021	-0.301997	-0.412821	-0.19105	Yes	-5.3299	0	-0.3 (-0.41 to -0.19)
Incidence	High SDI	Both	10 to 14	Pancreatitis	4	Full Range	1992	2021	-0.328896	-0.352319	-0.305468	Yes	-27.4724	0	-0.33 (-0.35 to -0.31)
Incidence	High SDI	Both	15 to 19	Pancreatitis	4	Full Range	1992	2021	-0.120298	-0.155594	-0.0849907	Yes	-6.67503	0	-0.12 (-0.16 to -0.08)
Incidence	High SDI	Both	20 to 24	Pancreatitis	5	Full Range	1992	2021	-0.251962	-0.295701	-0.208205	Yes	-11.2739	0	-0.25 (-0.3 to -0.21)
Incidence	High SDI	Both	5 to 9	Pancreatitis	5	Full Range	1992	2021	-0.416603	-0.4475	-0.385697	Yes	-26.3684	0	-0.42 (-0.45 to -0.39)
Incidence	High SDI	Female	0 to 4	Pancreatitis	5	Full Range	1992	2021	-0.435103	-0.498209	-0.371957	Yes	-13.4799	0	-0.44 (-0.5 to -0.37)
Incidence	High SDI	Female	10 to 14	Pancreatitis	3	Full Range	1992	2021	-0.266374	-0.281637	-0.251109	Yes	-34.1572	0	-0.27 (-0.28 to -0.25)
Incidence	High SDI	Female	15 to 19	Pancreatitis	3	Full Range	1992	2021	0.00453293	-0.0273728	0.0364488	No	0.27842	0.781	0 (-0.03 to 0.04)
Incidence	High SDI	Female	20 to 24	Pancreatitis	5	Full Range	1992	2021	-0.223745	-0.272047	-0.17542	Yes	-9.06669	0	-0.22 (-0.27 to -0.18)
Incidence	High SDI	Female	5 to 9	Pancreatitis	5	Full Range	1992	2021	-0.44434	-0.484878	-0.403786	Yes	-21.4313	0	-0.44 (-0.48 to -0.4)
Incidence	High SDI	Male	0 to 4	Pancreatitis	5	Full Range	1992	2021	-0.166959	-0.26843	-0.0653842	Yes	-3.22055	0.001	-0.17 (-0.27 to -0.07)
Incidence	High SDI	Male	10 to 14	Pancreatitis	4	Full Range	1992	2021	-0.400771	-0.440077	-0.36145	Yes	-19.9403	0	-0.4 (-0.44 to -0.36)
Incidence	High SDI	Male	15 to 19	Pancreatitis	4	Full Range	1992	2021	-0.26167	-0.300351	-0.222975	Yes	-13.239	0	-0.26 (-0.3 to -0.22)
Incidence	High SDI	Male	20 to 24	Pancreatitis	3	Full Range	1992	2021	-0.281026	-0.323146	-0.238889	Yes	-13.0559	0	-0.28 (-0.32 to -0.24)
Incidence	High SDI	Male	5 to 9	Pancreatitis	5	Full Range	1992	2021	-0.383174	-0.402755	-0.36359	Yes	-38.2772	0	-0.38 (-0.4 to -0.36)
Incidence	High-income Asia Pacific	Both	0 to 4	Pancreatitis	5	Full Range	1992	2021	-0.230992	-0.37012	-0.0916699	Yes	-3.24807	0.001	-0.23 (-0.37 to -0.09)
Incidence	High-income Asia Pacific	Both	10 to 14	Pancreatitis	5	Full Range	1992	2021	-0.275409	-0.316383	-0.234417	Yes	-13.1529	0	-0.28 (-0.32 to -0.23)
Incidence	High-income Asia Pacific	Both	15 to 19	Pancreatitis	5	Full Range	1992	2021	-0.247705	-0.291313	-0.204078	Yes	-11.1169	0	-0.25 (-0.29 to -0.2)
Incidence	High-income Asia Pacific	Both	20 to 24	Pancreatitis	5	Full Range	1992	2021	-0.167362	-0.227991	-0.106696	Yes	-5.40417	0	-0.17 (-0.23 to -0.11)
Incidence	High-income Asia Pacific	Both	5 to 9	Pancreatitis	3	Full Range	1992	2021	-0.392956	-0.431114	-0.354784	Yes	-20.1408	0	-0.39 (-0.43 to -0.35)
Incidence	High-income Asia Pacific	Female	0 to 4	Pancreatitis	5	Full Range	1992	2021	-0.305373	-0.447289	-0.163256	Yes	-4.208	0	-0.31 (-0.45 to -0.16)
Incidence	High-income Asia Pacific	Female	10 to 14	Pancreatitis	5	Full Range	1992	2021	-0.198846	-0.237927	-0.159749	Yes	-9.96035	0	-0.2 (-0.24 to -0.16)
Incidence	High-income Asia Pacific	Female	15 to 19	Pancreatitis	5	Full Range	1992	2021	-0.366501	-0.432019	-0.300939	Yes	-10.94	0	-0.37 (-0.43 to -0.3)
Incidence	High-income Asia Pacific	Female	20 to 24	Pancreatitis	5	Full Range	1992	2021	-0.458651	-0.486668	-0.430627	Yes	-32.008	0	-0.46 (-0.49 to -0.43)
Incidence	High-income Asia Pacific	Female	5 to 9	Pancreatitis	3	Full Range	1992	2021	-0.328563	-0.362912	-0.294203	Yes	-18.7141	0	-0.33 (-0.36 to -0.29)
Incidence	High-income Asia Pacific	Male	0 to 4	Pancreatitis	5	Full Range	1992	2021	-0.176954	-0.272406	-0.081411	Yes	-3.62854	0	-0.18 (-0.27 to -0.08)
Incidence	High-income Asia Pacific	Male	10 to 14	Pancreatitis	4	Full Range	1992	2021	-0.352186	-0.438897	-0.265399	Yes	-7.94306	0	-0.35 (-0.44 to -0.27)
Incidence	High-income Asia Pacific	Male	15 to 19	Pancreatitis	5	Full Range	1992	2021	-0.17008	-0.2216	-0.118533	Yes	-6.46308	0	-0.17 (-0.22 to -0.12)
Incidence	High-income Asia Pacific	Male	20 to 24	Pancreatitis	5	Full Range	1992	2021	-0.00544851	-0.0509811	0.0401049	No	-0.234473	0.815	-0.01 (-0.05 to 0.04)
Incidence	High-income Asia Pacific	Male	5 to 9	Pancreatitis	4	Full Range	1992	2021	-0.484442	-0.523859	-0.44501	Yes	-24.0255	0	-0.48 (-0.52 to -0.45)
Incidence	High-income North America	Both	0 to 4	Pancreatitis	5	Full Range	1992	2021	0.656858	0.426407	0.887837	Yes	5.59841	0	0.66 (0.43 to 0.89)
Incidence	High-income North America	Both	10 to 14	Pancreatitis	5	Full Range	1992	2021	0.125907	0.0984455	0.153376	Yes	8.99061	0	0.13 (0.1 to 0.15)
Incidence	High-income North America	Both	15 to 19	Pancreatitis	4	Full Range	1992	2021	-0.0406869	-0.0807937	-0.000564084	Yes	-1.98751	0.047	-0.04 (-0.08 to 0)
Incidence	High-income North America	Both	20 to 24	Pancreatitis	4	Full Range	1992	2021	-0.460266	-0.50386	-0.416652	Yes	-20.6409	0	-0.46 (-0.5 to -0.42)
Incidence	High-income North America	Both	5 to 9	Pancreatitis	5	Full Range	1992	2021	0.360723	0.332605	0.388849	Yes	25.186096153037	0	0.36 (0.33 to 0.39)
Incidence	High-income North America	Female	0 to 4	Pancreatitis	5	Full Range	1992	2021	0.340668	0.221141	0.460337	Yes	5.59235	0	0.34 (0.22 to 0.46)
Incidence	High-income North America	Female	10 to 14	Pancreatitis	4	Full Range	1992	2021	0.0905429	0.0796486	0.101438	Yes	16.295761570949	0	0.09 (0.08 to 0.1)
Incidence	High-income North America	Female	15 to 19	Pancreatitis	5	Full Range	1992	2021	-0.0918626	-0.120282	-0.0634353	Yes	-6.33161	0	-0.09 (-0.12 to -0.06)
Incidence	High-income North America	Female	20 to 24	Pancreatitis	4	Full Range	1992	2021	-0.602109	-0.63978	-0.564424	Yes	-31.2265	0	-0.6 (-0.64 to -0.56)
Incidence	High-income North America	Female	5 to 9	Pancreatitis	5	Full Range	1992	2021	0.196671	0.156423	0.236935	Yes	9.58472	0	0.2 (0.16 to 0.24)
Incidence	High-income North America	Male	0 to 4	Pancreatitis	5	Full Range	1992	2021	1.02258	0.777477	1.26828	Yes	8.20875	0	1.02 (0.78 to 1.27)
Incidence	High-income North America	Male	10 to 14	Pancreatitis	3	Full Range	1992	2021	0.1744	0.127815	0.221006	Yes	7.34227	0	0.17 (0.13 to 0.22)
Incidence	High-income North America	Male	15 to 19	Pancreatitis	3	Full Range	1992	2021	0.0322874	0.00717642	0.0574048	Yes	2.52019	0.012	0.03 (0.01 to 0.06)
Incidence	High-income North America	Male	20 to 24	Pancreatitis	4	Full Range	1992	2021	-0.225366	-0.269284	-0.181428	Yes	-10.044	0	-0.23 (-0.27 to -0.18)
Incidence	High-income North America	Male	5 to 9	Pancreatitis	4	Full Range	1992	2021	0.543073	0.475582	0.610609	Yes	15.808466114866	0	0.54 (0.48 to 0.61)
Incidence	High-middle SDI	Both	0 to 4	Pancreatitis	5	Full Range	1992	2021	-0.472615	-0.659773	-0.285104	Yes	-4.93298	0	-0.47 (-0.66 to -0.29)
Incidence	High-middle SDI	Both	10 to 14	Pancreatitis	2	Full Range	1992	2021	-0.465274	-0.53862	-0.391874	Yes	-12.3996	0	-0.47 (-0.54 to -0.39)
Incidence	High-middle SDI	Both	15 to 19	Pancreatitis	4	Full Range	1992	2021	-0.310225	-0.420226	-0.200102	Yes	-5.51583	0	-0.31 (-0.42 to -0.2)
Incidence	High-middle SDI	Both	20 to 24	Pancreatitis	4	Full Range	1992	2021	-0.388674	-0.439958	-0.337363	Yes	-14.8215	0	-0.39 (-0.44 to -0.34)
Incidence	High-middle SDI	Both	5 to 9	Pancreatitis	4	Full Range	1992	2021	-0.582233	-0.668217	-0.496175	Yes	-13.2273	0	-0.58 (-0.67 to -0.5)
Incidence	High-middle SDI	Female	0 to 4	Pancreatitis	4	Full Range	1992	2021	-0.430961	-0.634819	-0.226684	Yes	-4.13022	0	-0.43 (-0.63 to -0.23)
Incidence	High-middle SDI	Female	10 to 14	Pancreatitis	3	Full Range	1992	2021	-0.388954	-0.46108	-0.316776	Yes	-10.5451	0	-0.39 (-0.46 to -0.32)
Incidence	High-middle SDI	Female	15 to 19	Pancreatitis	4	Full Range	1992	2021	-0.133474	-0.187313	-0.0796068	Yes	-4.85452	0	-0.13 (-0.19 to -0.08)
Incidence	High-middle SDI	Female	20 to 24	Pancreatitis	5	Full Range	1992	2021	-0.121821	-0.169305	-0.0743143	Yes	-5.02404	0	-0.12 (-0.17 to -0.07)
Incidence	High-middle SDI	Female	5 to 9	Pancreatitis	4	Full Range	1992	2021	-0.482069	-0.565519	-0.398548	Yes	-11.2901	0	-0.48 (-0.57 to -0.4)
Incidence	High-middle SDI	Male	0 to 4	Pancreatitis	5	Full Range	1992	2021	-0.50974	-0.683302	-0.335874	Yes	-5.73656	0	-0.51 (-0.68 to -0.34)
Incidence	High-middle SDI	Male	10 to 14	Pancreatitis	3	Full Range	1992	2021	-0.553331	-0.590817	-0.51583	Yes	-28.8451	0	-0.55 (-0.59 to -0.52)
Incidence	High-middle SDI	Male	15 to 19	Pancreatitis	5	Full Range	1992	2021	-0.477112	-0.550956	-0.403212	Yes	-12.6285	0	-0.48 (-0.55 to -0.4)
Incidence	High-middle SDI	Male	20 to 24	Pancreatitis	5	Full Range	1992	2021	-0.616805	-0.72173	-0.511768	Yes	-11.48	0	-0.62 (-0.72 to -0.51)
Incidence	High-middle SDI	Male	5 to 9	Pancreatitis	5	Full Range	1992	2021	-0.696417	-0.856392	-0.536184	Yes	-8.49566	0	-0.7 (-0.86 to -0.54)
Incidence	Low SDI	Both	0 to 4	Pancreatitis	5	Full Range	1992	2021	0.156131	0.129985	0.182285	Yes	11.711425475196	0	0.16 (0.13 to 0.18)
Incidence	Low SDI	Both	10 to 14	Pancreatitis	3	Full Range	1992	2021	0.237387	0.211844	0.262936	Yes	18.234723730635	0	0.24 (0.21 to 0.26)
Incidence	Low SDI	Both	15 to 19	Pancreatitis	5	Full Range	1992	2021	0.317515	0.279455	0.355589	Yes	16.373862087863	0	0.32 (0.28 to 0.36)
Incidence	Low SDI	Both	20 to 24	Pancreatitis	4	Full Range	1992	2021	0.23828	0.205801	0.27077	Yes	14.3938	0	0.24 (0.21 to 0.27)
Incidence	Low SDI	Both	5 to 9	Pancreatitis	4	Full Range	1992	2021	0.0884492	0.059442	0.117465	Yes	5.97813	0	0.09 (0.06 to 0.12)
Incidence	Low SDI	Female	0 to 4	Pancreatitis	5	Full Range	1992	2021	0.151421	0.112488	0.190369	Yes	7.62718	0	0.15 (0.11 to 0.19)
Incidence	Low SDI	Female	10 to 14	Pancreatitis	4	Full Range	1992	2021	0.249054	0.206283	0.291844	Yes	11.4245	0	0.25 (0.21 to 0.29)
Incidence	Low SDI	Female	15 to 19	Pancreatitis	5	Full Range	1992	2021	0.40825	0.33637	0.480182	Yes	11.150458186421	0	0.41 (0.34 to 0.48)
Incidence	Low SDI	Female	20 to 24	Pancreatitis	5	Full Range	1992	2021	0.349953	0.262734	0.437249	Yes	7.87436	0	0.35 (0.26 to 0.44)
Incidence	Low SDI	Female	5 to 9	Pancreatitis	4	Full Range	1992	2021	0.0592822	0.0292704	0.0893029	Yes	3.87208	0	0.06 (0.03 to 0.09)
Incidence	Low SDI	Male	0 to 4	Pancreatitis	4	Full Range	1992	2021	0.160172	0.145095	0.175252	Yes	20.836369944629	0	0.16 (0.15 to 0.18)
Incidence	Low SDI	Male	10 to 14	Pancreatitis	3	Full Range	1992	2021	0.221303	0.171817	0.270814	Yes	8.77252	0	0.22 (0.17 to 0.27)
Incidence	Low SDI	Male	15 to 19	Pancreatitis	5	Full Range	1992	2021	0.22668	0.198465	0.254903	Yes	15.761981051449	0	0.23 (0.2 to 0.25)
Incidence	Low SDI	Male	20 to 24	Pancreatitis	4	Full Range	1992	2021	0.122735	0.100061	0.145414	Yes	10.614684288139	0	0.12 (0.1 to 0.15)
Incidence	Low SDI	Male	5 to 9	Pancreatitis	4	Full Range	1992	2021	0.110479	0.0627142	0.158268	Yes	4.53475	0	0.11 (0.06 to 0.16)
Incidence	Low-middle SDI	Both	0 to 4	Pancreatitis	5	Full Range	1992	2021	0.245999	0.216437	0.27557	Yes	16.327228532373	0	0.25 (0.22 to 0.28)
Incidence	Low-middle SDI	Both	10 to 14	Pancreatitis	5	Full Range	1992	2021	0.588659	0.556511	0.620818	Yes	35.988487173582	0	0.59 (0.56 to 0.62)
Incidence	Low-middle SDI	Both	15 to 19	Pancreatitis	5	Full Range	1992	2021	0.714388	0.688735	0.740047	Yes	54.770073348742	0	0.71 (0.69 to 0.74)
Incidence	Low-middle SDI	Both	20 to 24	Pancreatitis	5	Full Range	1992	2021	0.573366	0.548227	0.598511	Yes	44.825317262396	0	0.57 (0.55 to 0.6)
Incidence	Low-middle SDI	Both	5 to 9	Pancreatitis	4	Full Range	1992	2021	0.34525	0.312674	0.377836	Yes	20.804882281636	0	0.35 (0.31 to 0.38)
Incidence	Low-middle SDI	Female	0 to 4	Pancreatitis	5	Full Range	1992	2021	0.143911	0.120569	0.16726	Yes	12.090785064573	0	0.14 (0.12 to 0.17)
Incidence	Low-middle SDI	Female	10 to 14	Pancreatitis	5	Full Range	1992	2021	0.555089	0.49897	0.611239	Yes	19.434930270636	0	0.56 (0.5 to 0.61)
Incidence	Low-middle SDI	Female	15 to 19	Pancreatitis	4	Full Range	1992	2021	0.857178	0.793196	0.921201	Yes	26.361619603036	0	0.86 (0.79 to 0.92)
Incidence	Low-middle SDI	Female	20 to 24	Pancreatitis	4	Full Range	1992	2021	0.778999	0.737469	0.820546	Yes	36.899034513876	0	0.78 (0.74 to 0.82)
Incidence	Low-middle SDI	Female	5 to 9	Pancreatitis	5	Full Range	1992	2021	0.220517	0.196372	0.244667	Yes	17.918450868405	0	0.22 (0.2 to 0.24)
Incidence	Low-middle SDI	Male	0 to 4	Pancreatitis	4	Full Range	1992	2021	0.341586	0.289073	0.394127	Yes	12.767499301936	0	0.34 (0.29 to 0.39)
Incidence	Low-middle SDI	Male	10 to 14	Pancreatitis	4	Full Range	1992	2021	0.629858	0.552294	0.707482	Yes	15.959658262787	0	0.63 (0.55 to 0.71)
Incidence	Low-middle SDI	Male	15 to 19	Pancreatitis	5	Full Range	1992	2021	0.583377	0.536567	0.630209	Yes	24.491716793286	0	0.58 (0.54 to 0.63)
Incidence	Low-middle SDI	Male	20 to 24	Pancreatitis	5	Full Range	1992	2021	0.401831	0.377621	0.426046	Yes	32.592602732017	0	0.4 (0.38 to 0.43)
Incidence	Low-middle SDI	Male	5 to 9	Pancreatitis	4	Full Range	1992	2021	0.463094	0.409088	0.51713	Yes	16.840652110984	0	0.46 (0.41 to 0.52)
Incidence	Middle SDI	Both	0 to 4	Pancreatitis	5	Full Range	1992	2021	-0.291153	-0.345173	-0.237103	Yes	-10.5453	0	-0.29 (-0.35 to -0.24)
Incidence	Middle SDI	Both	10 to 14	Pancreatitis	4	Full Range	1992	2021	0.139729	0.102301	0.177171	Yes	7.32084	0	0.14 (0.1 to 0.18)
Incidence	Middle SDI	Both	15 to 19	Pancreatitis	5	Full Range	1992	2021	0.36448	0.322128	0.406849	Yes	16.894756831457	0	0.36 (0.32 to 0.41)
Incidence	Middle SDI	Both	20 to 24	Pancreatitis	5	Full Range	1992	2021	0.345984	0.310128	0.381851	Yes	18.941982823828	0	0.35 (0.31 to 0.38)
Incidence	Middle SDI	Both	5 to 9	Pancreatitis	5	Full Range	1992	2021	-0.210577	-0.268652	-0.152469	Yes	-7.09724	0	-0.21 (-0.27 to -0.15)
Incidence	Middle SDI	Female	0 to 4	Pancreatitis	5	Full Range	1992	2021	-0.345093	-0.420707	-0.269422	Yes	-8.9262	0	-0.35 (-0.42 to -0.27)
Incidence	Middle SDI	Female	10 to 14	Pancreatitis	4	Full Range	1992	2021	0.175902	0.128409	0.223417	Yes	7.26387	0	0.18 (0.13 to 0.22)
Incidence	Middle SDI	Female	15 to 19	Pancreatitis	5	Full Range	1992	2021	0.517364	0.486996	0.547742	Yes	33.471729822613	0	0.52 (0.49 to 0.55)
Incidence	Middle SDI	Female	20 to 24	Pancreatitis	5	Full Range	1992	2021	0.545203	0.470141	0.620321	Yes	14.2693	0	0.55 (0.47 to 0.62)
Incidence	Middle SDI	Female	5 to 9	Pancreatitis	4	Full Range	1992	2021	-0.22488	-0.310014	-0.139673	Yes	-5.16915	0	-0.22 (-0.31 to -0.14)
Incidence	Middle SDI	Male	0 to 4	Pancreatitis	5	Full Range	1992	2021	-0.225654	-0.269803	-0.181486	Yes	-10.0043	0	-0.23 (-0.27 to -0.18)
Incidence	Middle SDI	Male	10 to 14	Pancreatitis	4	Full Range	1992	2021	0.108935	0.0726984	0.145185	Yes	5.89418	0	0.11 (0.07 to 0.15)
Incidence	Middle SDI	Male	15 to 19	Pancreatitis	5	Full Range	1992	2021	0.222574	0.190488	0.254671	Yes	13.608870074706	0	0.22 (0.19 to 0.25)
Incidence	Middle SDI	Male	20 to 24	Pancreatitis	5	Full Range	1992	2021	0.184151	0.149095	0.21922	Yes	10.303415134768	0	0.18 (0.15 to 0.22)
Incidence	Middle SDI	Male	5 to 9	Pancreatitis	5	Full Range	1992	2021	-0.18278	-0.229953	-0.135584	Yes	-7.58547	0	-0.18 (-0.23 to -0.14)
Incidence	North Africa and Middle East	Both	0 to 4	Pancreatitis	5	Full Range	1992	2021	0.0137568	-0.0260368	0.0535661	No	0.677479	0.498	0.01 (-0.03 to 0.05)
Incidence	North Africa and Middle East	Both	10 to 14	Pancreatitis	3	Full Range	1992	2021	-0.0678009	-0.0962976	-0.039296	Yes	-4.661	0	-0.07 (-0.1 to -0.04)
Incidence	North Africa and Middle East	Both	15 to 19	Pancreatitis	5	Full Range	1992	2021	-0.0626682	-0.0725175	-0.0528178	Yes	-12.4661	0	-0.06 (-0.07 to -0.05)
Incidence	North Africa and Middle East	Both	20 to 24	Pancreatitis	4	Full Range	1992	2021	-0.0718045	-0.0924969	-0.0511078	Yes	-6.7981	0	-0.07 (-0.09 to -0.05)
Incidence	North Africa and Middle East	Both	5 to 9	Pancreatitis	5	Full Range	1992	2021	-0.0651674	-0.079444	-0.0508888	Yes	-8.94299	0	-0.07 (-0.08 to -0.05)
Incidence	North Africa and Middle East	Female	0 to 4	Pancreatitis	3	Full Range	1992	2021	0.066497	-0.00231382	0.135355	No	1.89404	0.058	0.07 (0 to 0.14)
Incidence	North Africa and Middle East	Female	10 to 14	Pancreatitis	3	Full Range	1992	2021	-0.0909444	-0.110666	-0.0712188	Yes	-9.03317	0	-0.09 (-0.11 to -0.07)
Incidence	North Africa and Middle East	Female	15 to 19	Pancreatitis	5	Full Range	1992	2021	-0.12002	-0.138739	-0.101297	Yes	-12.5578	0	-0.12 (-0.14 to -0.1)
Incidence	North Africa and Middle East	Female	20 to 24	Pancreatitis	4	Full Range	1992	2021	-0.116781	-0.14342	-0.0901337	Yes	-8.58571	0	-0.12 (-0.14 to -0.09)
Incidence	North Africa and Middle East	Female	5 to 9	Pancreatitis	3	Full Range	1992	2021	-0.0360223	-0.0703416	-0.00169124	Yes	-2.0565	0.04	-0.04 (-0.07 to 0)
Incidence	North Africa and Middle East	Male	0 to 4	Pancreatitis	3	Full Range	1992	2021	-0.0145901	-0.052153	0.0229869	No	-0.761087	0.447	-0.01 (-0.05 to 0.02)
Incidence	North Africa and Middle East	Male	10 to 14	Pancreatitis	5	Full Range	1992	2021	-0.0441918	-0.0581675	-0.0302141	Yes	-6.1957	0	-0.04 (-0.06 to -0.03)
Incidence	North Africa and Middle East	Male	15 to 19	Pancreatitis	5	Full Range	1992	2021	-0.0237101	-0.0347173	-0.0127017	Yes	-4.22115	0	-0.02 (-0.03 to -0.01)
Incidence	North Africa and Middle East	Male	20 to 24	Pancreatitis	5	Full Range	1992	2021	-0.0352211	-0.0569642	-0.0134732	Yes	-3.17399	0.002	-0.04 (-0.06 to -0.01)
Incidence	North Africa and Middle East	Male	5 to 9	Pancreatitis	5	Full Range	1992	2021	-0.0915606	-0.100694	-0.0824268	Yes	-19.6394	0	-0.09 (-0.1 to -0.08)
Incidence	Oceania	Both	0 to 4	Pancreatitis	4	Full Range	1992	2021	-0.139401	-0.154234	-0.124566	Yes	-18.4059	0	-0.14 (-0.15 to -0.12)
Incidence	Oceania	Both	10 to 14	Pancreatitis	5	Full Range	1992	2021	-0.117269	-0.136341	-0.0981934	Yes	-12.0432	0	-0.12 (-0.14 to -0.1)
Incidence	Oceania	Both	15 to 19	Pancreatitis	1	Full Range	1992	2021	-0.114172	-0.124262	-0.10408	Yes	-22.1627	0	-0.11 (-0.12 to -0.1)
Incidence	Oceania	Both	20 to 24	Pancreatitis	3	Full Range	1992	2021	-0.101479	-0.121458	-0.0814966	Yes	-9.94929	0	-0.1 (-0.12 to -0.08)
Incidence	Oceania	Both	5 to 9	Pancreatitis	3	Full Range	1992	2021	-0.130356	-0.152579	-0.108128	Yes	-11.488	0	-0.13 (-0.15 to -0.11)
Incidence	Oceania	Female	0 to 4	Pancreatitis	4	Full Range	1992	2021	-0.151101	-0.164278	-0.137922	Yes	-22.4565	0	-0.15 (-0.16 to -0.14)
Incidence	Oceania	Female	10 to 14	Pancreatitis	3	Full Range	1992	2021	-0.122183	-0.158995	-0.0853572	Yes	-6.50013	0	-0.12 (-0.16 to -0.09)
Incidence	Oceania	Female	15 to 19	Pancreatitis	5	Full Range	1992	2021	-0.117327	-0.125665	-0.108988	Yes	-27.5624	0	-0.12 (-0.13 to -0.11)
Incidence	Oceania	Female	20 to 24	Pancreatitis	4	Full Range	1992	2021	-0.125946	-0.135488	-0.116404	Yes	-25.8528	0	-0.13 (-0.14 to -0.12)
Incidence	Oceania	Female	5 to 9	Pancreatitis	3	Full Range	1992	2021	-0.137711	-0.17595	-0.0994586	Yes	-7.05242	0	-0.14 (-0.18 to -0.1)
Incidence	Oceania	Male	0 to 4	Pancreatitis	5	Full Range	1992	2021	-0.117846	-0.128847	-0.106844	Yes	-20.9825	0	-0.12 (-0.13 to -0.11)
Incidence	Oceania	Male	10 to 14	Pancreatitis	5	Full Range	1992	2021	-0.120766	-0.138887	-0.102643	Yes	-13.0535	0	-0.12 (-0.14 to -0.1)
Incidence	Oceania	Male	15 to 19	Pancreatitis	3	Full Range	1992	2021	-0.0944227	-0.125385	-0.0634504	Yes	-5.97328	0	-0.09 (-0.13 to -0.06)
Incidence	Oceania	Male	20 to 24	Pancreatitis	4	Full Range	1992	2021	-0.0903117	-0.131694	-0.0489126	Yes	-4.27459	0	-0.09 (-0.13 to -0.05)
Incidence	Oceania	Male	5 to 9	Pancreatitis	5	Full Range	1992	2021	-0.118533	-0.142633	-0.0944261	Yes	-9.63264	0	-0.12 (-0.14 to -0.09)
Incidence	South Asia	Both	0 to 4	Pancreatitis	5	Full Range	1992	2021	0.566633	0.536589	0.596686	Yes	37.063988357763	0	0.57 (0.54 to 0.6)
Incidence	South Asia	Both	10 to 14	Pancreatitis	4	Full Range	1992	2021	0.997893	0.951957	1.04385	Yes	42.779350850612	0	1 (0.95 to 1.04)
Incidence	South Asia	Both	15 to 19	Pancreatitis	4	Full Range	1992	2021	1.05724	1.0106	1.1039	Yes	44.651502449576	0	1.06 (1.01 to 1.1)
Incidence	South Asia	Both	20 to 24	Pancreatitis	4	Full Range	1992	2021	0.847817	0.808885	0.886764	Yes	42.853923731873	0	0.85 (0.81 to 0.89)
Incidence	South Asia	Both	5 to 9	Pancreatitis	4	Full Range	1992	2021	0.753673	0.716628	0.790732	Yes	40.017364607088	0	0.75 (0.72 to 0.79)
Incidence	South Asia	Female	0 to 4	Pancreatitis	5	Full Range	1992	2021	0.377864	0.342779	0.412961	Yes	21.145172926619	0	0.38 (0.34 to 0.41)
Incidence	South Asia	Female	10 to 14	Pancreatitis	4	Full Range	1992	2021	0.967217	0.90687	1.0276	Yes	31.555695827713	0	0.97 (0.91 to 1.03)
Incidence	South Asia	Female	15 to 19	Pancreatitis	4	Full Range	1992	2021	1.24709	1.18325	1.31096	Yes	38.515547946141	0	1.25 (1.18 to 1.31)
Incidence	South Asia	Female	20 to 24	Pancreatitis	4	Full Range	1992	2021	1.1186	1.07319	1.16404	Yes	48.530325886455	0	1.12 (1.07 to 1.16)
Incidence	South Asia	Female	5 to 9	Pancreatitis	4	Full Range	1992	2021	0.564545	0.525477	0.603628	Yes	28.396469408289	0	0.56 (0.53 to 0.6)
Incidence	South Asia	Male	0 to 4	Pancreatitis	4	Full Range	1992	2021	0.736558	0.673067	0.800089	Yes	22.813985642378	0	0.74 (0.67 to 0.8)
Incidence	South Asia	Male	10 to 14	Pancreatitis	4	Full Range	1992	2021	1.02674	0.960021	1.0935	Yes	30.307264830514	0	1.03 (0.96 to 1.09)
Incidence	South Asia	Male	15 to 19	Pancreatitis	4	Full Range	1992	2021	0.884464	0.815907	0.953068	Yes	25.388485343411	0	0.88 (0.82 to 0.95)
Incidence	South Asia	Male	20 to 24	Pancreatitis	4	Full Range	1992	2021	0.643697	0.607607	0.679801	Yes	35.063296606314	0	0.64 (0.61 to 0.68)
Incidence	South Asia	Male	5 to 9	Pancreatitis	4	Full Range	1992	2021	0.927354	0.867029	0.987715	Yes	30.260159505217	0	0.93 (0.87 to 0.99)
Incidence	Southeast Asia	Both	0 to 4	Pancreatitis	4	Full Range	1992	2021	-0.0765956	-0.0998749	-0.0533109	Yes	-6.44564	0	-0.08 (-0.1 to -0.05)
Incidence	Southeast Asia	Both	10 to 14	Pancreatitis	5	Full Range	1992	2021	-0.0242468	-0.0321783	-0.0163147	Yes	-5.99068	0	-0.02 (-0.03 to -0.02)
Incidence	Southeast Asia	Both	15 to 19	Pancreatitis	4	Full Range	1992	2021	-0.0116074	-0.0198268	-0.00338728	Yes	-2.76757	0.006	-0.01 (-0.02 to 0)
Incidence	Southeast Asia	Both	20 to 24	Pancreatitis	2	Full Range	1992	2021	0.0200019	0.0019017	0.0381055	Yes	2.16591	0.03	0.02 (0 to 0.04)
Incidence	Southeast Asia	Both	5 to 9	Pancreatitis	5	Full Range	1992	2021	-0.0734768	-0.079514	-0.0674393	Yes	-23.8447	0	-0.07 (-0.08 to -0.07)
Incidence	Southeast Asia	Female	0 to 4	Pancreatitis	5	Full Range	1992	2021	-0.0543711	-0.116668	0.00796414	No	-1.70962	0.087	-0.05 (-0.12 to 0.01)
Incidence	Southeast Asia	Female	10 to 14	Pancreatitis	5	Full Range	1992	2021	-0.038479	-0.0562909	-0.020664	Yes	-4.23292	0	-0.04 (-0.06 to -0.02)
Incidence	Southeast Asia	Female	15 to 19	Pancreatitis	5	Full Range	1992	2021	-0.0663247	-0.0735017	-0.0591472	Yes	-18.1059	0	-0.07 (-0.07 to -0.06)
Incidence	Southeast Asia	Female	20 to 24	Pancreatitis	5	Full Range	1992	2021	-0.0782239	-0.106091	-0.0503489	Yes	-5.49874	0	-0.08 (-0.11 to -0.05)
Incidence	Southeast Asia	Female	5 to 9	Pancreatitis	3	Full Range	1992	2021	-0.0642172	-0.076759	-0.0516739	Yes	-10.0317	0	-0.06 (-0.08 to -0.05)
Incidence	Southeast Asia	Male	0 to 4	Pancreatitis	4	Full Range	1992	2021	-0.0889405	-0.118981	-0.058891	Yes	-5.79939	0	-0.09 (-0.12 to -0.06)
Incidence	Southeast Asia	Male	10 to 14	Pancreatitis	5	Full Range	1992	2021	0.00448496	-0.0113632	0.0203357	No	0.554629	0.579	0 (-0.01 to 0.02)
Incidence	Southeast Asia	Male	15 to 19	Pancreatitis	5	Full Range	1992	2021	0.0507809	0.0336075	0.0679572	Yes	5.79649	0	0.05 (0.03 to 0.07)
Incidence	Southeast Asia	Male	20 to 24	Pancreatitis	4	Full Range	1992	2021	0.0829356	0.017962	0.147951	Yes	2.50202	0.012	0.08 (0.02 to 0.15)
Incidence	Southeast Asia	Male	5 to 9	Pancreatitis	3	Full Range	1992	2021	-0.0775009	-0.0961314	-0.0588669	Yes	-8.14932	0	-0.08 (-0.1 to -0.06)
Incidence	Southern Latin America	Both	0 to 4	Pancreatitis	5	Full Range	1992	2021	0.429629	0.247054	0.612537	Yes	4.61781	0	0.43 (0.25 to 0.61)
Incidence	Southern Latin America	Both	10 to 14	Pancreatitis	3	Full Range	1992	2021	0.379902	0.331843	0.427985	Yes	15.518864754987	0	0.38 (0.33 to 0.43)
Incidence	Southern Latin America	Both	15 to 19	Pancreatitis	4	Full Range	1992	2021	0.382995	0.280619	0.485475	Yes	7.34262	0	0.38 (0.28 to 0.49)
Incidence	Southern Latin America	Both	20 to 24	Pancreatitis	5	Full Range	1992	2021	0.358717	0.257747	0.459789	Yes	6.97211	0	0.36 (0.26 to 0.46)
Incidence	Southern Latin America	Both	5 to 9	Pancreatitis	5	Full Range	1992	2021	0.312379	0.241749	0.383058	Yes	8.67891	0	0.31 (0.24 to 0.38)
Incidence	Southern Latin America	Female	0 to 4	Pancreatitis	4	Full Range	1992	2021	0.411169	0.243214	0.579406	Yes	4.80398	0	0.41 (0.24 to 0.58)
Incidence	Southern Latin America	Female	10 to 14	Pancreatitis	3	Full Range	1992	2021	0.36596	0.327515	0.40442	Yes	18.6873	0	0.37 (0.33 to 0.4)
Incidence	Southern Latin America	Female	15 to 19	Pancreatitis	3	Full Range	1992	2021	0.385126	0.323645	0.446645	Yes	12.297286071994	0	0.39 (0.32 to 0.45)
Incidence	Southern Latin America	Female	20 to 24	Pancreatitis	5	Full Range	1992	2021	0.391226	0.287553	0.495007	Yes	7.40684	0	0.39 (0.29 to 0.5)
Incidence	Southern Latin America	Female	5 to 9	Pancreatitis	3	Full Range	1992	2021	0.306174	0.253908	0.358467	Yes	11.496041373436	0	0.31 (0.25 to 0.36)
Incidence	Southern Latin America	Male	0 to 4	Pancreatitis	5	Full Range	1992	2021	0.557982	0.37847	0.737815	Yes	6.10373	0	0.56 (0.38 to 0.74)
Incidence	Southern Latin America	Male	10 to 14	Pancreatitis	5	Full Range	1992	2021	0.456352	0.42366	0.489054	Yes	27.417323268282	0	0.46 (0.42 to 0.49)
Incidence	Southern Latin America	Male	15 to 19	Pancreatitis	5	Full Range	1992	2021	0.478025	0.452117	0.50394	Yes	36.244533566243	0	0.48 (0.45 to 0.5)
Incidence	Southern Latin America	Male	20 to 24	Pancreatitis	5	Full Range	1992	2021	0.363066	0.300233	0.425939	Yes	11.342110023152	0	0.36 (0.3 to 0.43)
Incidence	Southern Latin America	Male	5 to 9	Pancreatitis	4	Full Range	1992	2021	0.342377	0.288285	0.396498	Yes	12.423474017655	0	0.34 (0.29 to 0.4)
Incidence	Southern Sub-Saharan Africa	Both	0 to 4	Pancreatitis	4	Full Range	1992	2021	-0.0505824	-0.10026	-0.000880271	Yes	-1.99467	0.046	-0.05 (-0.1 to 0)
Incidence	Southern Sub-Saharan Africa	Both	10 to 14	Pancreatitis	5	Full Range	1992	2021	-0.111126	-0.163461	-0.0587641	Yes	-4.15834	0	-0.11 (-0.16 to -0.06)
Incidence	Southern Sub-Saharan Africa	Both	15 to 19	Pancreatitis	4	Full Range	1992	2021	-0.135428	-0.171806	-0.0990359	Yes	-7.29016	0	-0.14 (-0.17 to -0.1)
Incidence	Southern Sub-Saharan Africa	Both	20 to 24	Pancreatitis	3	Full Range	1992	2021	-0.15839	-0.194731	-0.122034	Yes	-8.53382	0	-0.16 (-0.19 to -0.12)
Incidence	Southern Sub-Saharan Africa	Both	5 to 9	Pancreatitis	4	Full Range	1992	2021	-0.12189	-0.14956	-0.0942119	Yes	-8.62735	0	-0.12 (-0.15 to -0.09)
Incidence	Southern Sub-Saharan Africa	Female	0 to 4	Pancreatitis	4	Full Range	1992	2021	-0.0668317	-0.125423	-0.00820592	Yes	-2.23421	0.025	-0.07 (-0.13 to -0.01)
Incidence	Southern Sub-Saharan Africa	Female	10 to 14	Pancreatitis	5	Full Range	1992	2021	-0.0783345	-0.116252	-0.040402	Yes	-4.04671	0	-0.08 (-0.12 to -0.04)
Incidence	Southern Sub-Saharan Africa	Female	15 to 19	Pancreatitis	5	Full Range	1992	2021	-0.102642	-0.141426	-0.0638423	Yes	-5.18331	0	-0.1 (-0.14 to -0.06)
Incidence	Southern Sub-Saharan Africa	Female	20 to 24	Pancreatitis	2	Full Range	1992	2021	-0.125946	-0.143446	-0.108443	Yes	-14.0957	0	-0.13 (-0.14 to -0.11)
Incidence	Southern Sub-Saharan Africa	Female	5 to 9	Pancreatitis	5	Full Range	1992	2021	-0.0997358	-0.148634	-0.0508135	Yes	-3.99468	0	-0.1 (-0.15 to -0.05)
Incidence	Southern Sub-Saharan Africa	Male	0 to 4	Pancreatitis	5	Full Range	1992	2021	-0.0465842	-0.0795786	-0.0135789	Yes	-2.76614	0.006	-0.05 (-0.08 to -0.01)
Incidence	Southern Sub-Saharan Africa	Male	10 to 14	Pancreatitis	3	Full Range	1992	2021	-0.132924	-0.166249	-0.0995883	Yes	-7.81126	0	-0.13 (-0.17 to -0.1)
Incidence	Southern Sub-Saharan Africa	Male	15 to 19	Pancreatitis	3	Full Range	1992	2021	-0.150789	-0.191729	-0.109832	Yes	-7.21193	0	-0.15 (-0.19 to -0.11)
Incidence	Southern Sub-Saharan Africa	Male	20 to 24	Pancreatitis	4	Full Range	1992	2021	-0.167569	-0.217223	-0.117892	Yes	-6.60729	0	-0.17 (-0.22 to -0.12)
Incidence	Southern Sub-Saharan Africa	Male	5 to 9	Pancreatitis	4	Full Range	1992	2021	-0.139015	-0.150629	-0.1274	Yes	-23.4431	0	-0.14 (-0.15 to -0.13)
Incidence	Tropical Latin America	Both	0 to 4	Pancreatitis	5	Full Range	1992	2021	-0.881058	-0.967421	-0.794619	Yes	-19.8981	0	-0.88 (-0.97 to -0.79)
Incidence	Tropical Latin America	Both	10 to 14	Pancreatitis	5	Full Range	1992	2021	-0.875716	-1.00427	-0.746996	Yes	-13.2842	0	-0.88 (-1 to -0.75)
Incidence	Tropical Latin America	Both	15 to 19	Pancreatitis	5	Full Range	1992	2021	-0.226355	-0.291715	-0.160953	Yes	-6.7779	0	-0.23 (-0.29 to -0.16)
Incidence	Tropical Latin America	Both	20 to 24	Pancreatitis	4	Full Range	1992	2021	-0.22412	-0.249045	-0.199189	Yes	-17.6015	0	-0.22 (-0.25 to -0.2)
Incidence	Tropical Latin America	Both	5 to 9	Pancreatitis	4	Full Range	1992	2021	-1.31653	-1.45623	-1.17663	Yes	-18.3355	0	-1.32 (-1.46 to -1.18)
Incidence	Tropical Latin America	Female	0 to 4	Pancreatitis	5	Full Range	1992	2021	-0.628687	-0.711048	-0.546257	Yes	-14.9076	0	-0.63 (-0.71 to -0.55)
Incidence	Tropical Latin America	Female	10 to 14	Pancreatitis	5	Full Range	1992	2021	-0.595094	-0.730739	-0.459264	Yes	-8.56718	0	-0.6 (-0.73 to -0.46)
Incidence	Tropical Latin America	Female	15 to 19	Pancreatitis	4	Full Range	1992	2021	0.391789	0.341839	0.441763	Yes	15.399554426591	0	0.39 (0.34 to 0.44)
Incidence	Tropical Latin America	Female	20 to 24	Pancreatitis	4	Full Range	1992	2021	0.661934	0.611989	0.711904	Yes	26.055205699037	0	0.66 (0.61 to 0.71)
Incidence	Tropical Latin America	Female	5 to 9	Pancreatitis	4	Full Range	1992	2021	-1.13615	-1.27893	-0.993169	Yes	-15.4963	0	-1.14 (-1.28 to -0.99)
Incidence	Tropical Latin America	Male	0 to 4	Pancreatitis	5	Full Range	1992	2021	-1.1128	-1.20262	-1.02288	Yes	-24.1332	0	-1.11 (-1.2 to -1.02)
Incidence	Tropical Latin America	Male	10 to 14	Pancreatitis	5	Full Range	1992	2021	-1.19278	-1.24382	-1.14171	Yes	-45.5165	0	-1.19 (-1.24 to -1.14)
Incidence	Tropical Latin America	Male	15 to 19	Pancreatitis	4	Full Range	1992	2021	-0.858831	-0.963266	-0.754286	Yes	-16.0401	0	-0.86 (-0.96 to -0.75)
Incidence	Tropical Latin America	Male	20 to 24	Pancreatitis	4	Full Range	1992	2021	-0.934761	-1.04925	-0.820143	Yes	-15.9186	0	-0.93 (-1.05 to -0.82)
Incidence	Tropical Latin America	Male	5 to 9	Pancreatitis	4	Full Range	1992	2021	-1.49379	-1.63641	-1.35096	Yes	-20.3595	0	-1.49 (-1.64 to -1.35)
Incidence	Western Europe	Both	0 to 4	Pancreatitis	5	Full Range	1992	2021	0.0280904	-0.0431393	0.0993709	No	0.772772	0.44	0.03 (-0.04 to 0.1)
Incidence	Western Europe	Both	10 to 14	Pancreatitis	5	Full Range	1992	2021	0.199962	0.154985	0.244959	Yes	8.72056	0	0.2 (0.15 to 0.24)
Incidence	Western Europe	Both	15 to 19	Pancreatitis	5	Full Range	1992	2021	0.361148	0.303223	0.419108	Yes	12.2382	0	0.36 (0.3 to 0.42)
Incidence	Western Europe	Both	20 to 24	Pancreatitis	4	Full Range	1992	2021	0.28333	0.185247	0.38151	Yes	5.66694	0	0.28 (0.19 to 0.38)
Incidence	Western Europe	Both	5 to 9	Pancreatitis	4	Full Range	1992	2021	0.157179	0.123909	0.190461	Yes	9.26517	0	0.16 (0.12 to 0.19)
Incidence	Western Europe	Female	0 to 4	Pancreatitis	5	Full Range	1992	2021	-0.0436195	-0.147588	0.0604569	No	-0.821689	0.411	-0.04 (-0.15 to 0.06)
Incidence	Western Europe	Female	10 to 14	Pancreatitis	5	Full Range	1992	2021	0.181817	0.140051	0.2236	Yes	8.53816	0	0.18 (0.14 to 0.22)
Incidence	Western Europe	Female	15 to 19	Pancreatitis	5	Full Range	1992	2021	0.413661	0.345867	0.481501	Yes	11.979847727089	0	0.41 (0.35 to 0.48)
Incidence	Western Europe	Female	20 to 24	Pancreatitis	3	Full Range	1992	2021	0.398773	0.337793	0.459789	Yes	12.838748979133	0	0.4 (0.34 to 0.46)
Incidence	Western Europe	Female	5 to 9	Pancreatitis	4	Full Range	1992	2021	0.211849	0.167919	0.255799	Yes	9.45961	0	0.21 (0.17 to 0.26)
Incidence	Western Europe	Male	0 to 4	Pancreatitis	5	Full Range	1992	2021	0.100049	-0.0174062	0.217641	No	1.66936	0.095	0.1 (-0.02 to 0.22)
Incidence	Western Europe	Male	10 to 14	Pancreatitis	4	Full Range	1992	2021	0.219336	0.142812	0.295918	Yes	5.62176	0	0.22 (0.14 to 0.3)
Incidence	Western Europe	Male	15 to 19	Pancreatitis	5	Full Range	1992	2021	0.30143	0.256996	0.345884	Yes	13.313002062729	0	0.3 (0.26 to 0.35)
Incidence	Western Europe	Male	20 to 24	Pancreatitis	4	Full Range	1992	2021	0.176965	0.116414	0.237553	Yes	5.73146	0	0.18 (0.12 to 0.24)
Incidence	Western Europe	Male	5 to 9	Pancreatitis	4	Full Range	1992	2021	0.0867533	0.0519556	0.121563	Yes	4.8876	0	0.09 (0.05 to 0.12)
Incidence	Western Sub-Saharan Africa	Both	0 to 4	Pancreatitis	5	Full Range	1992	2021	0.234723	0.212692	0.256758	Yes	20.904242478393	0	0.23 (0.21 to 0.26)
Incidence	Western Sub-Saharan Africa	Both	10 to 14	Pancreatitis	5	Full Range	1992	2021	0.0892796	0.0566962	0.121874	Yes	5.3719	0	0.09 (0.06 to 0.12)
Incidence	Western Sub-Saharan Africa	Both	15 to 19	Pancreatitis	3	Full Range	1992	2021	0.0741393	0.0444937	0.103794	Yes	4.90267	0	0.07 (0.04 to 0.1)
Incidence	Western Sub-Saharan Africa	Both	20 to 24	Pancreatitis	2	Full Range	1992	2021	0.0835988	0.0580311	0.109173	Yes	6.41035	0	0.08 (0.06 to 0.11)
Incidence	Western Sub-Saharan Africa	Both	5 to 9	Pancreatitis	5	Full Range	1992	2021	0.0959471	0.0639674	0.127937	Yes	5.88227	0	0.1 (0.06 to 0.13)
Incidence	Western Sub-Saharan Africa	Female	0 to 4	Pancreatitis	5	Full Range	1992	2021	0.242096	0.211536	0.272665	Yes	15.543396741645	0	0.24 (0.21 to 0.27)
Incidence	Western Sub-Saharan Africa	Female	10 to 14	Pancreatitis	5	Full Range	1992	2021	0.0927843	0.0360235	0.149577	Yes	3.20444	0.001	0.09 (0.04 to 0.15)
Incidence	Western Sub-Saharan Africa	Female	15 to 19	Pancreatitis	5	Full Range	1992	2021	0.0859388	0.0026347	0.169312	Yes	2.02198	0.043	0.09 (0 to 0.17)
Incidence	Western Sub-Saharan Africa	Female	20 to 24	Pancreatitis	3	Full Range	1992	2021	0.096202	0.0327433	0.159701	Yes	2.97175	0.003	0.1 (0.03 to 0.16)
Incidence	Western Sub-Saharan Africa	Female	5 to 9	Pancreatitis	5	Full Range	1992	2021	0.104985	0.0722362	0.137744	Yes	6.28552	0	0.1 (0.07 to 0.14)
Incidence	Western Sub-Saharan Africa	Male	0 to 4	Pancreatitis	3	Full Range	1992	2021	0.221878	0.198651	0.24511	Yes	18.741244858505	0	0.22 (0.2 to 0.25)
Incidence	Western Sub-Saharan Africa	Male	10 to 14	Pancreatitis	4	Full Range	1992	2021	0.0965517	0.0835229	0.109582	Yes	14.530675095689	0	0.1 (0.08 to 0.11)
Incidence	Western Sub-Saharan Africa	Male	15 to 19	Pancreatitis	5	Full Range	1992	2021	0.0890743	0.076955	0.101195	Yes	14.410890695607	0	0.09 (0.08 to 0.1)
Incidence	Western Sub-Saharan Africa	Male	20 to 24	Pancreatitis	4	Full Range	1992	2021	0.0816557	0.0717048	0.0916076	Yes	16.088923591559	0	0.08 (0.07 to 0.09)
Incidence	Western Sub-Saharan Africa	Male	5 to 9	Pancreatitis	3	Full Range	1992	2021	0.0865255	0.0669194	0.106135	Yes	8.6526	0	0.09 (0.07 to 0.11)
